# Supplementary material for: 24-Methyl­lanosta-7,25-dien-3-one
Source: Acta Crystallogr Sect E Struct Rep Online. 2010 Feb 13;66(Pt 3):o626. doi: 10.1107/S1600536810005118 (PMC2983586; doi:10.1107/S1600536810005118)
Supplement: Supplementary file 1 [file e-66-0o626-sup1.cif]

##############################################################################
###                                                                        ###
###        Electronic paper (Acta Crystallographica Section E)             ###
###                                                                        ###
##############################################################################
#                                                                            #
# This CIF contains the data in a paper accepted for publication in Acta     #
# Crystallographica Section E. It conforms to the requirements of Notes      #
# for Authors for Section E, and has been peer reviewed under the auspices   #
# of the IUCr Commission on Journals.                                        #
#                                                                            #
# Full details of the Crystallographic Information File format               #
# are given in the paper "The Crystallographic Information File (CIF):       #
# a New Standard Archive File for Crystallography" by S. R. Hall, F. H.      #
# Allen and I. D. Brown [Acta Cryst. (1991), A47, 655-685].                  #
#                                                                            #
# The current version of the core CIF dictionary is obtainable from          #
# ftp://ftp.iucr.org/pub/cif_core.dic. The current version number is 2.4.    #
#                                                                            #
# Software is freely available for graphical display of the structure(s) in  #
# this CIF.  For information consult the CIF home page http://www.iucr.org/  #
# cif/home.html                                                              #
#                                                                            #
# This file may be used for bona fide research purposes within the           #
# scientific community so long as proper attribution is given to the journal # 
# article from which it was obtained.                                        #
#                                                                            #
##############################################################################
                                             
data_global
_audit_creation_method     SHELXL-97
_journal_date_recd_electronic     2010-01-17
_journal_date_accepted     2010-02-08
_journal_name_full     'Acta Crystallographica, Section E'
_journal_year     2010
_journal_volume     66
_journal_issue      3
_journal_page_first     o626
_journal_page_last     o626
_journal_paper_category     QO
_journal_coeditor_code     LH2983
_publ_contact_author
;
    Masood Parvez
    Department of Chemistry
    University of Calgary
    2500 University Drive N.W.
    Calgary, Alberta, Canada T2N 1N4
;
_publ_contact_author_email     parvez@ucalgary.ca
_publ_contact_author_fax     '(403)289-9488'
_publ_contact_author_phone     '(403)220-5348'
_publ_section_title
;
24-Methyllanosta-7,25-dien-3-one
;
loop_
    _publ_author_name
    _publ_author_address
    'Hussain, Nisar'
;
Department of Chemistry
University of Azad Jammu and Kashmir
Muzaffarabad 13100
Pakistan
;
    'Habib-ur-Rehman'
;
Department of Chemistry
University of Azad Jammu and Kashmir
Muzaffarabad 13100
Pakistan
;
    'Parvez, Masood'
;
Department of Chemistry
University of Calgary
2500 University Drive NW
Calgary
Alberta
Canada T2N 1N4
;
data_I
_chemical_name_systematic
;
17-(5,6-Dimethylhept-6-en-2-yl)-4,4,10,13,14-pentamethyl-
1,5,6,10,11,12,13,15,16,17-decahydro-2<i>H</i>-cyclopenta[\a]phenanthren-
3(4<i>H</i>,9<i>H</i>,14<i>H</i>)-one
;
_chemical_name_common
;
24-Methyllanosta-7,25-dien-3-one
;
_chemical_formula_moiety     'C31 H50 O'
_chemical_formula_sum     'C31 H50 O'
_chemical_formula_iupac     'C31 H50 O'
_chemical_formula_weight     438.71
_chemical_melting_point     ?
_symmetry_cell_setting     orthorhombic
_symmetry_space_group_name_H-M     'P 21 21 21'
_symmetry_space_group_name_Hall     'P 2ac 2ab'
loop_
    _symmetry_equiv_pos_as_xyz
    'x, y, z'
    '-x+1/2, -y, z+1/2'
    'x+1/2, -y+1/2, -z'
    '-x, y+1/2, -z+1/2'
_cell_length_a     6.72070(10)
_cell_length_b     19.4804(5)
_cell_length_c     20.5035(5)
_cell_angle_alpha     90.00
_cell_angle_beta     90.00
_cell_angle_gamma     90.00
_cell_volume     2684.36(10)
_cell_formula_units_Z     4
_cell_measurement_reflns_used     3435
_cell_measurement_theta_min     1.0
_cell_measurement_theta_max     27.5
_cell_measurement_temperature     173(2)
_exptl_crystal_description     needle
_exptl_crystal_colour     colourless
_exptl_crystal_size_max     0.30
_exptl_crystal_size_mid     0.05
_exptl_crystal_size_min     0.04
_exptl_crystal_density_diffrn     1.086
_exptl_crystal_density_meas     ?
_exptl_crystal_density_method     'not measured'
_exptl_crystal_F_000     976
_exptl_absorpt_coefficient_mu     0.063
_exptl_absorpt_correction_type     multi-scan
_exptl_absorpt_process_details     '(SORTAV; Blessing, 1997)'
_exptl_absorpt_correction_T_min     0.981
_exptl_absorpt_correction_T_max     0.997
_exptl_special_details
;
;
_diffrn_ambient_temperature     173(2)
_diffrn_radiation_type     MoK\a
_diffrn_radiation_wavelength     0.71073
_diffrn_radiation_source     'fine-focus sealed tube'
_diffrn_radiation_monochromator     graphite
_diffrn_measurement_device_type     'Nonius APEXII CCD'
_diffrn_measurement_method     '\f and \w scans'
_diffrn_detector_area_resol_mean     ?
_diffrn_reflns_number     6101
_diffrn_reflns_av_R_equivalents     0.036
_diffrn_reflns_av_sigmaI/netI     0.037
_diffrn_reflns_theta_min     2.3
_diffrn_reflns_theta_max     27.5
_diffrn_reflns_theta_full     27.48
_diffrn_measured_fraction_theta_max     0.994
_diffrn_measured_fraction_theta_full     0.994
_diffrn_reflns_limit_h_min     -8
_diffrn_reflns_limit_h_max     8
_diffrn_reflns_limit_k_min     -25
_diffrn_reflns_limit_k_max     25
_diffrn_reflns_limit_l_min     -26
_diffrn_reflns_limit_l_max     26
_diffrn_standards_number     0
_diffrn_standards_interval_count     ?
_diffrn_standards_interval_time     ?
_diffrn_standards_decay_%     ?
_refine_special_details
;
Refinement of <i>F</i>^2^ against ALL reflections. The weighted <i>R</i>-factor
<i>wR</i> and goodness of fit <i>S</i> are based on <i>F</i>^2^, conventional
<i>R</i>-factors <i>R</i> are based on <i>F</i>, with <i>F</i> set to zero for
negative <i>F</i>^2^. The threshold expression of <i>F</i>^2^ >
\s(<i>F</i>^2^) is used only for calculating <i>R</i>-factors(gt) <i>etc</i>.
and is not relevant to the choice of reflections for refinement.
<i>R</i>-factors based on <i>F</i>^2^ are statistically about twice as large
as those based on <i>F</i>, and <i>R</i>- factors based on ALL data will be
even larger.
An absolute structure could not be established reliably becuase of
insufficient anomalous scattering effects. Therefore, Friedel pairs
(2616) were merged.
;
_reflns_number_total     3485
_reflns_number_gt     2918
_reflns_threshold_expression     I>2\s(I)
_refine_ls_structure_factor_coef     Fsqd
_refine_ls_matrix_type     full
_refine_ls_R_factor_all     0.073
_refine_ls_R_factor_gt     0.055
_refine_ls_wR_factor_gt     0.110
_refine_ls_wR_factor_ref     0.122
_refine_ls_goodness_of_fit_ref     1.15
_refine_ls_restrained_S_all     1.15
_refine_ls_number_reflns     3485
_refine_ls_number_parameters     297
_refine_ls_number_restraints     0
_refine_ls_hydrogen_treatment     constr
_refine_ls_weighting_scheme     calc
_refine_ls_weighting_details
           'calc w=1/[\s^2^(Fo^2^)+(0.0302P)^2^+1.38P] where P=(Fo^2^+2Fc^2^)/3'
_atom_sites_solution_hydrogens     geom
_atom_sites_solution_primary     direct
_atom_sites_solution_secondary     difmap
_refine_ls_shift/su_max     0.000
_refine_ls_shift/su_mean     0.000
_refine_diff_density_max     0.208
_refine_diff_density_min     -0.195
_refine_ls_extinction_method     none
_refine_ls_extinction_coef     ?
_refine_ls_abs_structure_details     ?
_refine_ls_abs_structure_Flack     ?
loop_
    _atom_type_symbol
    _atom_type_description
    _atom_type_scat_dispersion_real
    _atom_type_scat_dispersion_imag
    _atom_type_scat_source
    'C' 'C' 0.0033 0.0016
                         'International Tables Vol C Tables 4.2.6.8 and 6.1.1.4'
    'H' 'H' 0.0000 0.0000
                         'International Tables Vol C Tables 4.2.6.8 and 6.1.1.4'
    'O' 'O' 0.0106 0.0060
                         'International Tables Vol C Tables 4.2.6.8 and 6.1.1.4'
_computing_data_collection     'COLLECT (Nonius, 1998)'
_computing_cell_refinement     'HKL DENZO (Otwinowski & Minor, 1997)'
_computing_data_reduction     'SCALEPACK (Otwinowski & Minor, 1997)'
_computing_structure_solution     'SHELXS97 (Sheldrick, 2008)'
_computing_structure_refinement     'SHELXL97 (Sheldrick, 2008)'
_computing_molecular_graphics     'ORTEP-3 for Windows (Farrugia, 1997)'
_computing_publication_material     'SHELXL97 (Sheldrick, 2008)'
loop_
    _atom_site_type_symbol
    _atom_site_label
    _atom_site_fract_x
    _atom_site_fract_y
    _atom_site_fract_z
    _atom_site_U_iso_or_equiv
    _atom_site_adp_type
    _atom_site_calc_flag
    _atom_site_refinement_flags
    _atom_site_occupancy
    _atom_site_disorder_assembly
    _atom_site_disorder_group
    O O1 0.8042(3) 0.08030(13) 0.84879(12) 0.0529(6) Uani d . 1 . .
    C C1 0.5810(5) 0.11757(16) 0.70242(16) 0.0381(7) Uani d . 1 . .
    H H1A 0.5754 0.0994 0.6574 0.046 Uiso calc R 1 . .
    H H1B 0.6867 0.1529 0.7039 0.046 Uiso calc R 1 . .
    C C2 0.6360(5) 0.05905(15) 0.74898(15) 0.0409(7) Uani d . 1 . .
    H H2A 0.5329 0.0228 0.7472 0.049 Uiso calc R 1 . .
    H H2B 0.7646 0.0386 0.7357 0.049 Uiso calc R 1 . .
    C C3 0.6518(5) 0.08664(15) 0.81701(16) 0.0371(7) Uani d . 1 . .
    C C4 0.4696(4) 0.12362(15) 0.84386(14) 0.0329(6) Uani d . 1 . .
    C C5 0.3849(4) 0.17454(14) 0.79152(13) 0.0282(6) Uani d . 1 . .
    H H5 0.4778 0.2146 0.7924 0.034 Uiso calc R 1 . .
    C C6 0.1812(5) 0.20449(15) 0.81055(14) 0.0351(7) Uani d . 1 . .
    H H6A 0.0845 0.1665 0.8159 0.042 Uiso calc R 1 . .
    H H6B 0.1932 0.2284 0.8530 0.042 Uiso calc R 1 . .
    C C7 0.1042(4) 0.25387(14) 0.76047(13) 0.0308(6) Uani d . 1 . .
    H H7 -0.0055 0.2821 0.7720 0.037 Uiso calc R 1 . .
    C C8 0.1798(4) 0.26067(13) 0.70088(13) 0.0251(6) Uani d . 1 . .
    C C9 0.3595(4) 0.21892(13) 0.67906(12) 0.0264(6) Uani d . 1 . .
    H H9 0.4789 0.2473 0.6900 0.032 Uiso calc R 1 . .
    C C10 0.3811(4) 0.15119(14) 0.71894(13) 0.0292(6) Uani d . 1 . .
    C C11 0.3635(5) 0.20920(14) 0.60485(13) 0.0334(7) Uani d . 1 . .
    H H11A 0.2515 0.1790 0.5921 0.040 Uiso calc R 1 . .
    H H11B 0.4886 0.1857 0.5927 0.040 Uiso calc R 1 . .
    C C12 0.3484(5) 0.27749(14) 0.56601(13) 0.0322(6) Uani d . 1 . .
    H H12A 0.4841 0.2918 0.5530 0.039 Uiso calc R 1 . .
    H H12B 0.2717 0.2689 0.5256 0.039 Uiso calc R 1 . .
    C C13 0.2496(4) 0.33709(13) 0.60346(12) 0.0246(5) Uani d . 1 . .
    C C14 0.0865(4) 0.30780(13) 0.64965(13) 0.0253(5) Uani d . 1 . .
    C C15 -0.0160(4) 0.37378(14) 0.67363(13) 0.0291(6) Uani d . 1 . .
    H H15A 0.0609 0.3955 0.7093 0.035 Uiso calc R 1 . .
    H H15B -0.1525 0.3641 0.6893 0.035 Uiso calc R 1 . .
    C C16 -0.0200(4) 0.42041(14) 0.61205(13) 0.0292(6) Uani d . 1 . .
    H H16A 0.0215 0.4677 0.6234 0.035 Uiso calc R 1 . .
    H H16B -0.1559 0.4222 0.5936 0.035 Uiso calc R 1 . .
    C C17 0.1276(4) 0.38854(13) 0.56168(12) 0.0256(6) Uani d . 1 . .
    H H17 0.0464 0.3608 0.5305 0.031 Uiso calc R 1 . .
    C C18 0.4052(4) 0.37806(14) 0.64288(14) 0.0313(6) Uani d . 1 . .
    H H18A 0.3456 0.4210 0.6583 0.038 Uiso calc R 1 . .
    H H18B 0.5197 0.3885 0.6150 0.038 Uiso calc R 1 . .
    H H18C 0.4491 0.3507 0.6803 0.038 Uiso calc R 1 . .
    C C19 0.2087(5) 0.10171(15) 0.70309(16) 0.0376(7) Uani d . 1 . .
    H H19A 0.0817 0.1259 0.7078 0.045 Uiso calc R 1 . .
    H H19B 0.2124 0.0627 0.7332 0.045 Uiso calc R 1 . .
    H H19C 0.2225 0.0851 0.6582 0.045 Uiso calc R 1 . .
    C C20 0.2346(4) 0.44415(14) 0.52139(13) 0.0294(6) Uani d . 1 . .
    H H20 0.2982 0.4771 0.5525 0.035 Uiso calc R 1 . .
    C C21 0.3977(5) 0.41495(16) 0.47722(15) 0.0417(7) Uani d . 1 . .
    H H21A 0.4621 0.4525 0.4534 0.050 Uiso calc R 1 . .
    H H21B 0.3386 0.3827 0.4461 0.050 Uiso calc R 1 . .
    H H21C 0.4968 0.3910 0.5039 0.050 Uiso calc R 1 . .
    C C22 0.0797(5) 0.48390(14) 0.48107(14) 0.0339(7) Uani d . 1 . .
    H H22A -0.0002 0.4505 0.4558 0.041 Uiso calc R 1 . .
    H H22B -0.0116 0.5078 0.5114 0.041 Uiso calc R 1 . .
    C C23 0.1663(5) 0.53685(16) 0.43382(15) 0.0412(8) Uani d . 1 . .
    H H23A 0.2550 0.5129 0.4027 0.049 Uiso calc R 1 . .
    H H23B 0.2488 0.5697 0.4589 0.049 Uiso calc R 1 . .
    C C24 0.0101(6) 0.57747(17) 0.39493(15) 0.0454(8) Uani d . 1 . .
    H H24 -0.0784 0.5436 0.3725 0.054 Uiso calc R 1 . .
    C C25 -0.1188(6) 0.62273(18) 0.43633(17) 0.0471(8) Uani d . 1 . .
    C C26 -0.3137(7) 0.6268(3) 0.4248(2) 0.0811(14) Uani d . 1 . .
    H H26A -0.3941 0.6572 0.4497 0.097 Uiso calc R 1 . .
    H H26B -0.3722 0.5992 0.3917 0.097 Uiso calc R 1 . .
    C C27 -0.0217(6) 0.66514(19) 0.48788(17) 0.0543(9) Uani d . 1 . .
    H H27A -0.1183 0.6979 0.5056 0.065 Uiso calc R 1 . .
    H H27B 0.0908 0.6902 0.4690 0.065 Uiso calc R 1 . .
    H H27C 0.0262 0.6352 0.5229 0.065 Uiso calc R 1 . .
    C C28 0.1132(7) 0.6206(2) 0.34208(17) 0.0600(11) Uani d . 1 . .
    H H28A 0.0124 0.6432 0.3150 0.072 Uiso calc R 1 . .
    H H28B 0.1955 0.5907 0.3147 0.072 Uiso calc R 1 . .
    H H28C 0.1975 0.6554 0.3628 0.072 Uiso calc R 1 . .
    C C29 0.5309(6) 0.16468(18) 0.90441(16) 0.0489(9) Uani d . 1 . .
    H H29A 0.4131 0.1864 0.9236 0.059 Uiso calc R 1 . .
    H H29B 0.6271 0.2001 0.8919 0.059 Uiso calc R 1 . .
    H H29C 0.5916 0.1337 0.9364 0.059 Uiso calc R 1 . .
    C C30 0.3232(5) 0.06653(16) 0.86562(17) 0.0420(8) Uani d . 1 . .
    H H30A 0.2018 0.0876 0.8830 0.050 Uiso calc R 1 . .
    H H30B 0.3857 0.0383 0.8995 0.050 Uiso calc R 1 . .
    H H30C 0.2894 0.0376 0.8281 0.050 Uiso calc R 1 . .
    C C31 -0.0734(4) 0.26625(14) 0.61295(14) 0.0322(6) Uani d . 1 . .
    H H31A -0.1449 0.2965 0.5828 0.039 Uiso calc R 1 . .
    H H31B -0.1674 0.2466 0.6444 0.039 Uiso calc R 1 . .
    H H31C -0.0096 0.2292 0.5883 0.039 Uiso calc R 1 . .
loop_
    _atom_site_aniso_label
    _atom_site_aniso_U_11
    _atom_site_aniso_U_22
    _atom_site_aniso_U_33
    _atom_site_aniso_U_12
    _atom_site_aniso_U_13
    _atom_site_aniso_U_23
    O1 0.0341(12) 0.0587(15) 0.0660(16) 0.0023(12) -0.0095(12) 0.0157(13)
    C1 0.0374(17) 0.0334(15) 0.0436(18) 0.0087(14) 0.0071(15) 0.0081(14)
    C2 0.0351(17) 0.0348(15) 0.0529(19) 0.0089(14) 0.0042(16) 0.0070(14)
    C3 0.0296(16) 0.0305(14) 0.0511(17) -0.0051(13) -0.0015(14) 0.0173(14)
    C4 0.0299(15) 0.0327(14) 0.0362(15) -0.0002(13) -0.0024(13) 0.0103(12)
    C5 0.0249(14) 0.0276(13) 0.0322(14) -0.0035(12) -0.0014(12) 0.0056(11)
    C6 0.0352(16) 0.0365(15) 0.0336(15) 0.0044(14) 0.0031(13) 0.0050(12)
    C7 0.0273(14) 0.0334(14) 0.0316(14) 0.0039(12) 0.0034(13) 0.0025(11)
    C8 0.0216(13) 0.0229(12) 0.0308(13) -0.0022(11) -0.0018(11) -0.0032(10)
    C9 0.0243(14) 0.0272(13) 0.0277(12) 0.0012(11) 0.0000(11) 0.0004(11)
    C10 0.0265(14) 0.0275(13) 0.0336(14) 0.0013(12) 0.0003(12) 0.0020(11)
    C11 0.0396(17) 0.0308(14) 0.0298(13) 0.0101(14) 0.0041(13) -0.0005(11)
    C12 0.0348(16) 0.0318(14) 0.0301(14) 0.0062(13) 0.0036(13) 0.0007(12)
    C13 0.0238(13) 0.0256(12) 0.0244(12) -0.0015(11) 0.0012(11) -0.0016(10)
    C14 0.0213(13) 0.0266(12) 0.0280(13) -0.0010(11) 0.0002(11) 0.0013(10)
    C15 0.0225(13) 0.0315(14) 0.0333(14) 0.0060(12) 0.0037(12) 0.0013(12)
    C16 0.0236(13) 0.0293(13) 0.0348(14) 0.0027(12) 0.0026(12) 0.0023(11)
    C17 0.0242(14) 0.0258(12) 0.0268(12) 0.0012(11) -0.0003(11) 0.0018(10)
    C18 0.0254(14) 0.0331(14) 0.0356(15) -0.0031(12) -0.0029(13) -0.0001(13)
    C19 0.0395(17) 0.0295(14) 0.0439(17) -0.0045(13) -0.0063(15) -0.0005(13)
    C20 0.0293(15) 0.0287(13) 0.0302(13) -0.0028(12) 0.0030(12) 0.0009(11)
    C21 0.0418(18) 0.0413(16) 0.0419(16) 0.0059(16) 0.0115(15) 0.0104(14)
    C22 0.0376(17) 0.0299(13) 0.0343(15) -0.0003(13) 0.0017(14) 0.0063(12)
    C23 0.0446(19) 0.0379(16) 0.0412(17) -0.0010(15) 0.0044(15) 0.0107(14)
    C24 0.060(2) 0.0377(16) 0.0381(16) -0.0077(17) -0.0018(17) 0.0070(14)
    C25 0.049(2) 0.0470(18) 0.0452(18) 0.0015(17) 0.0032(17) 0.0145(16)
    C26 0.054(3) 0.114(4) 0.075(3) 0.006(3) -0.001(2) 0.005(3)
    C27 0.062(2) 0.0481(19) 0.053(2) 0.0064(19) 0.004(2) 0.0004(17)
    C28 0.080(3) 0.054(2) 0.0456(19) 0.006(2) 0.016(2) 0.0181(17)
    C29 0.055(2) 0.0503(19) 0.0419(18) 0.0037(18) -0.0130(17) 0.0045(15)
    C30 0.0334(16) 0.0398(17) 0.0527(19) 0.0008(14) 0.0029(15) 0.0161(15)
    C31 0.0278(15) 0.0324(14) 0.0365(15) -0.0066(12) -0.0071(13) 0.0033(12)
_geom_special_details
;
All e.s.d.'s (except the e.s.d. in the dihedral angle between two l.s. planes)
are estimated using the full covariance matrix. The cell e.s.d.'s are taken
into account individually in the estimation of e.s.d.'s in distances, angles
and torsion angles; correlations between e.s.d.'s in cell parameters are only
used when they are defined by crystal symmetry. An approximate (isotropic)
treatment of cell e.s.d.'s is used for estimating e.s.d.'s involving l.s.
planes.
;
loop_
    _geom_bond_atom_site_label_1
    _geom_bond_atom_site_label_2
    _geom_bond_site_symmetry_2
    _geom_bond_distance
    _geom_bond_publ_flag
    O1 C3 . 1.220(4) ?
    C1 C2 . 1.532(4) ?
    C1 C10 . 1.533(4) ?
    C1 H1A . 0.9900 ?
    C1 H1B . 0.9900 ?
    C2 C3 . 1.499(4) ?
    C2 H2A . 0.9900 ?
    C2 H2B . 0.9900 ?
    C3 C4 . 1.524(4) ?
    C4 C29 . 1.533(4) ?
    C4 C30 . 1.551(4) ?
    C4 C5 . 1.568(4) ?
    C5 C6 . 1.539(4) ?
    C5 C10 . 1.556(4) ?
    C5 H5 . 1.0000 ?
    C6 C7 . 1.499(4) ?
    C6 H6A . 0.9900 ?
    C6 H6B . 0.9900 ?
    C7 C8 . 1.330(4) ?
    C7 H7 . 0.9500 ?
    C8 C9 . 1.523(4) ?
    C8 C14 . 1.530(4) ?
    C9 C11 . 1.534(4) ?
    C9 C10 . 1.559(4) ?
    C9 H9 . 1.0000 ?
    C10 C19 . 1.542(4) ?
    C11 C12 . 1.554(4) ?
    C11 H11A . 0.9900 ?
    C11 H11B . 0.9900 ?
    C12 C13 . 1.542(4) ?
    C12 H12A . 0.9900 ?
    C12 H12B . 0.9900 ?
    C13 C18 . 1.544(4) ?
    C13 C17 . 1.552(4) ?
    C13 C14 . 1.557(4) ?
    C14 C15 . 1.539(4) ?
    C14 C31 . 1.541(4) ?
    C15 C16 . 1.556(4) ?
    C15 H15A . 0.9900 ?
    C15 H15B . 0.9900 ?
    C16 C17 . 1.561(4) ?
    C16 H16A . 0.9900 ?
    C16 H16B . 0.9900 ?
    C17 C20 . 1.540(4) ?
    C17 H17 . 1.0000 ?
    C18 H18A . 0.9800 ?
    C18 H18B . 0.9800 ?
    C18 H18C . 0.9800 ?
    C19 H19A . 0.9800 ?
    C19 H19B . 0.9800 ?
    C19 H19C . 0.9800 ?
    C20 C21 . 1.532(4) ?
    C20 C22 . 1.538(4) ?
    C20 H20 . 1.0000 ?
    C21 H21A . 0.9800 ?
    C21 H21B . 0.9800 ?
    C21 H21C . 0.9800 ?
    C22 C23 . 1.530(4) ?
    C22 H22A . 0.9900 ?
    C22 H22B . 0.9900 ?
    C23 C24 . 1.538(5) ?
    C23 H23A . 0.9900 ?
    C23 H23B . 0.9900 ?
    C24 C25 . 1.499(5) ?
    C24 C28 . 1.536(4) ?
    C24 H24 . 1.0000 ?
    C25 C26 . 1.333(6) ?
    C25 C27 . 1.492(5) ?
    C26 H26A . 0.9500 ?
    C26 H26B . 0.9500 ?
    C27 H27A . 0.9800 ?
    C27 H27B . 0.9800 ?
    C27 H27C . 0.9800 ?
    C28 H28A . 0.9800 ?
    C28 H28B . 0.9800 ?
    C28 H28C . 0.9800 ?
    C29 H29A . 0.9800 ?
    C29 H29B . 0.9800 ?
    C29 H29C . 0.9800 ?
    C30 H30A . 0.9800 ?
    C30 H30B . 0.9800 ?
    C30 H30C . 0.9800 ?
    C31 H31A . 0.9800 ?
    C31 H31B . 0.9800 ?
    C31 H31C . 0.9800 ?
loop_
    _geom_angle_atom_site_label_1
    _geom_angle_atom_site_label_2
    _geom_angle_atom_site_label_3
    _geom_angle_site_symmetry_1
    _geom_angle_site_symmetry_3
    _geom_angle
    _geom_angle_publ_flag
    C2 C1 C10 . . 113.1(3) ?
    C2 C1 H1A . . 109.0 ?
    C10 C1 H1A . . 109.0 ?
    C2 C1 H1B . . 109.0 ?
    C10 C1 H1B . . 109.0 ?
    H1A C1 H1B . . 107.8 ?
    C3 C2 C1 . . 109.3(2) ?
    C3 C2 H2A . . 109.8 ?
    C1 C2 H2A . . 109.8 ?
    C3 C2 H2B . . 109.8 ?
    C1 C2 H2B . . 109.8 ?
    H2A C2 H2B . . 108.3 ?
    O1 C3 C2 . . 121.3(3) ?
    O1 C3 C4 . . 122.0(3) ?
    C2 C3 C4 . . 116.7(3) ?
    C3 C4 C29 . . 108.9(3) ?
    C3 C4 C30 . . 106.0(2) ?
    C29 C4 C30 . . 108.2(3) ?
    C3 C4 C5 . . 110.1(2) ?
    C29 C4 C5 . . 108.8(2) ?
    C30 C4 C5 . . 114.8(2) ?
    C6 C5 C10 . . 109.8(2) ?
    C6 C5 C4 . . 112.9(2) ?
    C10 C5 C4 . . 118.4(2) ?
    C6 C5 H5 . . 104.8 ?
    C10 C5 H5 . . 104.8 ?
    C4 C5 H5 . . 104.8 ?
    C7 C6 C5 . . 112.1(2) ?
    C7 C6 H6A . . 109.2 ?
    C5 C6 H6A . . 109.2 ?
    C7 C6 H6B . . 109.2 ?
    C5 C6 H6B . . 109.2 ?
    H6A C6 H6B . . 107.9 ?
    C8 C7 C6 . . 124.2(3) ?
    C8 C7 H7 . . 117.9 ?
    C6 C7 H7 . . 117.9 ?
    C7 C8 C9 . . 121.3(2) ?
    C7 C8 C14 . . 122.3(2) ?
    C9 C8 C14 . . 116.4(2) ?
    C8 C9 C11 . . 111.8(2) ?
    C8 C9 C10 . . 111.8(2) ?
    C11 C9 C10 . . 114.5(2) ?
    C8 C9 H9 . . 106.0 ?
    C11 C9 H9 . . 106.0 ?
    C10 C9 H9 . . 106.0 ?
    C1 C10 C19 . . 110.2(2) ?
    C1 C10 C5 . . 108.8(2) ?
    C19 C10 C5 . . 113.4(2) ?
    C1 C10 C9 . . 109.1(2) ?
    C19 C10 C9 . . 110.4(2) ?
    C5 C10 C9 . . 104.8(2) ?
    C9 C11 C12 . . 113.7(2) ?
    C9 C11 H11A . . 108.8 ?
    C12 C11 H11A . . 108.8 ?
    C9 C11 H11B . . 108.8 ?
    C12 C11 H11B . . 108.8 ?
    H11A C11 H11B . . 107.7 ?
    C13 C12 C11 . . 114.7(2) ?
    C13 C12 H12A . . 108.6 ?
    C11 C12 H12A . . 108.6 ?
    C13 C12 H12B . . 108.6 ?
    C11 C12 H12B . . 108.6 ?
    H12A C12 H12B . . 107.6 ?
    C12 C13 C18 . . 111.0(2) ?
    C12 C13 C17 . . 116.0(2) ?
    C18 C13 C17 . . 108.2(2) ?
    C12 C13 C14 . . 109.3(2) ?
    C18 C13 C14 . . 110.4(2) ?
    C17 C13 C14 . . 101.6(2) ?
    C8 C14 C15 . . 117.7(2) ?
    C8 C14 C31 . . 107.8(2) ?
    C15 C14 C31 . . 106.4(2) ?
    C8 C14 C13 . . 110.4(2) ?
    C15 C14 C13 . . 101.7(2) ?
    C31 C14 C13 . . 112.7(2) ?
    C14 C15 C16 . . 103.6(2) ?
    C14 C15 H15A . . 111.0 ?
    C16 C15 H15A . . 111.0 ?
    C14 C15 H15B . . 111.0 ?
    C16 C15 H15B . . 111.0 ?
    H15A C15 H15B . . 109.0 ?
    C15 C16 C17 . . 107.1(2) ?
    C15 C16 H16A . . 110.3 ?
    C17 C16 H16A . . 110.3 ?
    C15 C16 H16B . . 110.3 ?
    C17 C16 H16B . . 110.3 ?
    H16A C16 H16B . . 108.6 ?
    C20 C17 C13 . . 120.2(2) ?
    C20 C17 C16 . . 111.8(2) ?
    C13 C17 C16 . . 103.1(2) ?
    C20 C17 H17 . . 107.0 ?
    C13 C17 H17 . . 107.0 ?
    C16 C17 H17 . . 107.0 ?
    C13 C18 H18A . . 109.5 ?
    C13 C18 H18B . . 109.5 ?
    H18A C18 H18B . . 109.5 ?
    C13 C18 H18C . . 109.5 ?
    H18A C18 H18C . . 109.5 ?
    H18B C18 H18C . . 109.5 ?
    C10 C19 H19A . . 109.5 ?
    C10 C19 H19B . . 109.5 ?
    H19A C19 H19B . . 109.5 ?
    C10 C19 H19C . . 109.5 ?
    H19A C19 H19C . . 109.5 ?
    H19B C19 H19C . . 109.5 ?
    C21 C20 C22 . . 110.7(2) ?
    C21 C20 C17 . . 113.0(2) ?
    C22 C20 C17 . . 109.1(2) ?
    C21 C20 H20 . . 108.0 ?
    C22 C20 H20 . . 108.0 ?
    C17 C20 H20 . . 108.0 ?
    C20 C21 H21A . . 109.5 ?
    C20 C21 H21B . . 109.5 ?
    H21A C21 H21B . . 109.5 ?
    C20 C21 H21C . . 109.5 ?
    H21A C21 H21C . . 109.5 ?
    H21B C21 H21C . . 109.5 ?
    C23 C22 C20 . . 115.0(3) ?
    C23 C22 H22A . . 108.5 ?
    C20 C22 H22A . . 108.5 ?
    C23 C22 H22B . . 108.5 ?
    C20 C22 H22B . . 108.5 ?
    H22A C22 H22B . . 107.5 ?
    C22 C23 C24 . . 114.5(3) ?
    C22 C23 H23A . . 108.6 ?
    C24 C23 H23A . . 108.6 ?
    C22 C23 H23B . . 108.6 ?
    C24 C23 H23B . . 108.6 ?
    H23A C23 H23B . . 107.6 ?
    C25 C24 C28 . . 109.8(3) ?
    C25 C24 C23 . . 113.8(3) ?
    C28 C24 C23 . . 109.8(3) ?
    C25 C24 H24 . . 107.7 ?
    C28 C24 H24 . . 107.7 ?
    C23 C24 H24 . . 107.7 ?
    C26 C25 C27 . . 121.5(4) ?
    C26 C25 C24 . . 120.1(4) ?
    C27 C25 C24 . . 118.3(3) ?
    C25 C26 H26A . . 120.0 ?
    C25 C26 H26B . . 120.0 ?
    H26A C26 H26B . . 120.0 ?
    C25 C27 H27A . . 109.5 ?
    C25 C27 H27B . . 109.5 ?
    H27A C27 H27B . . 109.5 ?
    C25 C27 H27C . . 109.5 ?
    H27A C27 H27C . . 109.5 ?
    H27B C27 H27C . . 109.5 ?
    C24 C28 H28A . . 109.5 ?
    C24 C28 H28B . . 109.5 ?
    H28A C28 H28B . . 109.5 ?
    C24 C28 H28C . . 109.5 ?
    H28A C28 H28C . . 109.5 ?
    H28B C28 H28C . . 109.5 ?
    C4 C29 H29A . . 109.5 ?
    C4 C29 H29B . . 109.5 ?
    H29A C29 H29B . . 109.5 ?
    C4 C29 H29C . . 109.5 ?
    H29A C29 H29C . . 109.5 ?
    H29B C29 H29C . . 109.5 ?
    C4 C30 H30A . . 109.5 ?
    C4 C30 H30B . . 109.5 ?
    H30A C30 H30B . . 109.5 ?
    C4 C30 H30C . . 109.5 ?
    H30A C30 H30C . . 109.5 ?
    H30B C30 H30C . . 109.5 ?
    C14 C31 H31A . . 109.5 ?
    C14 C31 H31B . . 109.5 ?
    H31A C31 H31B . . 109.5 ?
    C14 C31 H31C . . 109.5 ?
    H31A C31 H31C . . 109.5 ?
    H31B C31 H31C . . 109.5 ?
loop_
    _geom_torsion_atom_site_label_1
    _geom_torsion_atom_site_label_2
    _geom_torsion_atom_site_label_3
    _geom_torsion_atom_site_label_4
    _geom_torsion_site_symmetry_1
    _geom_torsion_site_symmetry_2
    _geom_torsion_site_symmetry_3
    _geom_torsion_site_symmetry_4
    _geom_torsion
    _geom_torsion_publ_flag
    C10 C1 C2 C3 . . . . -60.6(3) ?
    C1 C2 C3 O1 . . . . -123.0(3) ?
    C1 C2 C3 C4 . . . . 56.2(3) ?
    O1 C3 C4 C29 . . . . 14.7(4) ?
    C2 C3 C4 C29 . . . . -164.5(2) ?
    O1 C3 C4 C30 . . . . -101.4(3) ?
    C2 C3 C4 C30 . . . . 79.4(3) ?
    O1 C3 C4 C5 . . . . 133.9(3) ?
    C2 C3 C4 C5 . . . . -45.3(3) ?
    C3 C4 C5 C6 . . . . 170.2(2) ?
    C29 C4 C5 C6 . . . . -70.6(3) ?
    C30 C4 C5 C6 . . . . 50.7(3) ?
    C3 C4 C5 C10 . . . . 39.9(3) ?
    C29 C4 C5 C10 . . . . 159.1(3) ?
    C30 C4 C5 C10 . . . . -79.6(3) ?
    C10 C5 C6 C7 . . . . -46.4(3) ?
    C4 C5 C6 C7 . . . . 179.1(2) ?
    C5 C6 C7 C8 . . . . 13.1(4) ?
    C6 C7 C8 C9 . . . . -1.8(4) ?
    C6 C7 C8 C14 . . . . 175.2(3) ?
    C7 C8 C9 C11 . . . . 154.0(3) ?
    C14 C8 C9 C11 . . . . -23.2(3) ?
    C7 C8 C9 C10 . . . . 24.2(4) ?
    C14 C8 C9 C10 . . . . -153.0(2) ?
    C2 C1 C10 C19 . . . . -70.5(3) ?
    C2 C1 C10 C5 . . . . 54.3(3) ?
    C2 C1 C10 C9 . . . . 168.1(3) ?
    C6 C5 C10 C1 . . . . -176.6(2) ?
    C4 C5 C10 C1 . . . . -44.9(3) ?
    C6 C5 C10 C19 . . . . -53.6(3) ?
    C4 C5 C10 C19 . . . . 78.1(3) ?
    C6 C5 C10 C9 . . . . 66.9(3) ?
    C4 C5 C10 C9 . . . . -161.5(2) ?
    C8 C9 C10 C1 . . . . -171.0(2) ?
    C11 C9 C10 C1 . . . . 60.5(3) ?
    C8 C9 C10 C19 . . . . 67.7(3) ?
    C11 C9 C10 C19 . . . . -60.7(3) ?
    C8 C9 C10 C5 . . . . -54.7(3) ?
    C11 C9 C10 C5 . . . . 176.9(2) ?
    C8 C9 C11 C12 . . . . 53.3(3) ?
    C10 C9 C11 C12 . . . . -178.2(2) ?
    C9 C11 C12 C13 . . . . -23.7(4) ?
    C11 C12 C13 C18 . . . . 88.7(3) ?
    C11 C12 C13 C17 . . . . -147.3(2) ?
    C11 C12 C13 C14 . . . . -33.2(3) ?
    C7 C8 C14 C15 . . . . 32.7(4) ?
    C9 C8 C14 C15 . . . . -150.2(2) ?
    C7 C8 C14 C31 . . . . -87.6(3) ?
    C9 C8 C14 C31 . . . . 89.5(3) ?
    C7 C8 C14 C13 . . . . 148.8(3) ?
    C9 C8 C14 C13 . . . . -34.0(3) ?
    C12 C13 C14 C8 . . . . 63.0(3) ?
    C18 C13 C14 C8 . . . . -59.3(3) ?
    C17 C13 C14 C8 . . . . -173.9(2) ?
    C12 C13 C14 C15 . . . . -171.2(2) ?
    C18 C13 C14 C15 . . . . 66.5(3) ?
    C17 C13 C14 C15 . . . . -48.2(2) ?
    C12 C13 C14 C31 . . . . -57.7(3) ?
    C18 C13 C14 C31 . . . . -180.0(2) ?
    C17 C13 C14 C31 . . . . 65.4(3) ?
    C8 C14 C15 C16 . . . . 159.4(2) ?
    C31 C14 C15 C16 . . . . -79.6(2) ?
    C13 C14 C15 C16 . . . . 38.6(3) ?
    C14 C15 C16 C17 . . . . -14.9(3) ?
    C12 C13 C17 C20 . . . . -78.1(3) ?
    C18 C13 C17 C20 . . . . 47.3(3) ?
    C14 C13 C17 C20 . . . . 163.5(2) ?
    C12 C13 C17 C16 . . . . 156.6(2) ?
    C18 C13 C17 C16 . . . . -78.0(2) ?
    C14 C13 C17 C16 . . . . 38.2(2) ?
    C15 C16 C17 C20 . . . . -145.2(2) ?
    C15 C16 C17 C13 . . . . -14.6(3) ?
    C13 C17 C20 C21 . . . . 52.2(3) ?
    C16 C17 C20 C21 . . . . 173.3(2) ?
    C13 C17 C20 C22 . . . . 175.7(2) ?
    C16 C17 C20 C22 . . . . -63.2(3) ?
    C21 C20 C22 C23 . . . . -49.9(3) ?
    C17 C20 C22 C23 . . . . -174.8(2) ?
    C20 C22 C23 C24 . . . . -178.6(3) ?
    C22 C23 C24 C25 . . . . 65.2(4) ?
    C22 C23 C24 C28 . . . . -171.3(3) ?
    C28 C24 C25 C26 . . . . 98.2(5) ?
    C23 C24 C25 C26 . . . . -138.3(4) ?
    C28 C24 C25 C27 . . . . -78.8(4) ?
    C23 C24 C25 C27 . . . . 44.7(4) ?
loop_
    _geom_hbond_atom_site_label_D
    _geom_hbond_atom_site_label_H
    _geom_hbond_atom_site_label_A
    _geom_hbond_site_symmetry_A
    _geom_hbond_distance_DH
    _geom_hbond_distance_HA
    _geom_hbond_distance_DA
    _geom_hbond_angle_DHA
    C16 H16A O1 4_656 0.99 2.55 3.528(4) 169
