# Supplementary material for: 24-Methyl­lanosta-7,25-dien-3-one
Source: Acta Crystallogr Sect E Struct Rep Online. 2010 Feb 13;66(Pt 3):o626. doi: 10.1107/S1600536810005118 (PMC2983586; doi:10.1107/S1600536810005118)
Supplement: Supplementary file 2 [file e-66-0o626-Isup2.hkl]

#
# h,k,l, Fc-squared, Fo-squared, sigma(Fo-squared) and status flag
#
data_I
_shelx_title ' Compound X'
_shelx_refln_list_code          4
_shelx_F_calc_maximum      143.72
_exptl_crystal_F_000       976.00
_reflns_d_resolution_high  0.7702
 
loop_
 _symmetry_equiv_pos_as_xyz
 'x, y, z'
 '-x+1/2, -y, z+1/2'
 'x+1/2, -y+1/2, -z'
 '-x, y+1/2, -z+1/2'
 
_cell_length_a     6.7207
_cell_length_b    19.4804
_cell_length_c    20.5035
_cell_angle_alpha  90.000
_cell_angle_beta   90.000
_cell_angle_gamma  90.000
 
_shelx_F_squared_multiplier     1.000
 
loop_
 _refln_index_h
 _refln_index_k
 _refln_index_l
 _refln_F_squared_calc
 _refln_F_squared_meas
 _refln_F_squared_sigma
 _refln_observed_status
   2   0   0      951.87      880.62     14.36 o
   4   0   0     1969.06     2123.29     40.17 o
   2   1   0     1761.74     1684.44     21.19 o
   3   1   0      398.83      410.57      6.54 o
   4   1   0        0.47       -0.78      1.33 o
   5   1   0        2.83        4.14      0.78 o
   6   1   0       59.24       42.13      7.33 o
   7   1   0      224.87      224.00     14.02 o
   8   1   0       60.38       59.07      4.95 o
   1   2   0     5991.90     5566.39     86.73 o
   2   2   0      538.45      530.82      6.70 o
   3   2   0       29.61       19.29      2.14 o
   4   2   0      896.75      885.42     14.42 o
   5   2   0       76.10       64.13      2.84 o
   6   2   0        8.22       28.39      8.78 o
   8   2   0        1.85      -11.81      7.87 o
   1   3   0     3499.37     3288.88     51.85 o
   2   3   0       52.98       40.07      1.64 o
   3   3   0      151.61      187.45      3.10 o
   4   3   0      105.19       96.69      2.53 o
   5   3   0      179.21      173.58      4.25 o
   6   3   0      449.62      435.80      9.44 o
   7   3   0       41.81       40.87      5.79 o
   8   3   0        0.44       23.46      9.38 o
   0   4   0    20654.90    17932.08    566.45 o
   1   4   0     1642.46     1727.12     24.16 o
   2   4   0     1665.64     1716.40     20.07 o
   3   4   0      193.67      226.92      3.41 o
   4   4   0      116.87      127.37      3.28 o
   5   4   0      242.82      194.60      4.95 o
   6   4   0        1.59        1.30      2.11 o
   7   4   0       46.38       51.14      5.76 o
   8   4   0      150.09      156.56     14.55 o
   1   5   0     1532.66     1480.31     24.84 o
   2   5   0        1.76        6.52      1.82 o
   3   5   0     1037.47     1090.15     13.87 o
   4   5   0        0.04        0.78      1.07 o
   5   5   0      641.79      611.03     11.97 o
   6   5   0       82.11       75.18      3.65 o
   7   5   0      147.92      187.01     15.01 o
   8   5   0       40.85       41.50     11.24 o
   0   6   0    10861.90    10560.86    232.29 o
   1   6   0      539.31      508.01     10.92 o
   2   6   0     1229.11     1153.97     17.54 o
   3   6   0      326.25      356.84      5.50 o
   4   6   0      174.94      200.96      3.21 o
   5   6   0      683.79      674.03     15.09 o
   6   6   0      390.39      389.27     10.19 o
   7   6   0       53.38       65.69     12.56 o
   8   6   0       30.41       33.42      9.70 o
   1   7   0      140.19      156.56      4.46 o
   2   7   0       85.94      108.10      3.70 o
   3   7   0        4.67       -0.52      1.82 o
   4   7   0      706.14      710.55     11.18 o
   5   7   0       58.34       51.38      1.38 o
   6   7   0      300.04      332.26      8.24 o
   7   7   0        0.18       11.94      9.15 o
   8   7   0        1.59       15.64     11.24 o
   0   8   0      225.00      217.30      7.61 o
   1   8   0        4.49        7.53      4.69 o
   2   8   0     1510.24     1675.16     25.10 o
   3   8   0       44.51       39.65      2.63 o
   4   8   0      245.73      221.11      5.29 o
   5   8   0       21.34       20.88      1.62 o
   6   8   0       74.79       63.87      5.16 o
   7   8   0      111.59      101.51     15.30 o
   1   9   0      215.20      218.24      5.24 o
   2   9   0       20.46       16.94      1.33 o
   3   9   0     1153.03     1200.50     16.79 o
   4   9   0        6.22       -0.52      2.09 o
   5   9   0      231.89      236.75      5.47 o
   6   9   0        5.70        6.52      4.46 o
   7   9   0       31.08       22.68      9.70 o
   8   9   0        6.97      -13.26      8.84 o
   0  10   0       20.97       26.85      5.53 o
   1  10   0      317.99      328.74      7.04 o
   2  10   0       39.75       54.43      1.90 o
   3  10   0      467.37      497.16      7.92 o
   4  10   0      230.14      218.24      5.24 o
   5  10   0       53.20       54.43      3.81 o
   6  10   0       10.67        8.34      5.68 o
   7  10   0       25.86       10.11      7.51 o
   8  10   0        7.20       -7.53      9.38 o
   1  11   0        6.60        8.34      2.89 o
   2  11   0       82.90       79.72      2.61 o
   3  11   0      362.70      360.52      7.35 o
   4  11   0       30.63       30.50      4.46 o
   5  11   0       12.83        4.14      2.82 o
   6  11   0        6.13       -0.52      1.56 o
   0  12   0        5.12        4.14      3.88 o
   1  12   0       16.84       13.09      4.43 o
   2  12   0        7.29        7.01      1.80 o
   3  12   0      411.06      386.09      7.61 o
   4  12   0      380.20      367.29      9.91 o
   5  12   0      122.97      117.02      4.90 o
   6  12   0        7.42       12.72      2.29 o
   1  13   0       68.76       74.89      6.99 o
   2  13   0      642.24      664.00     12.49 o
   3  13   0      835.18      824.08     13.89 o
   4  13   0        5.27        4.41      4.14 o
   5  13   0        6.17       16.16      3.88 o
   6  13   0        6.73        2.35      2.32 o
   7  13   0      125.82      116.68     11.86 o
   0  14   0       14.40       60.82     11.34 o
   1  14   0        0.09       -3.62      5.71 o
   2  14   0       18.93        8.34      2.06 o
   3  14   0       47.94       47.96      3.13 o
   4  14   0        8.82       -2.06      3.10 o
   5  14   0      214.75      213.96      7.56 o
   6  14   0      186.19      194.15      8.99 o
   7  14   0        0.11        1.30      8.11 o
   1  15   0      178.50      173.58      8.94 o
   2  15   0      813.18      827.78     15.80 o
   3  15   0       75.04       64.39      4.67 o
   4  15   0       18.19       11.70      3.41 o
   5  15   0      105.11       85.89      5.40 o
   6  15   0      102.44      109.46      6.41 o
   7  15   0      155.22      209.74     15.43 o
   0  16   0       81.38       62.33      9.93 o
   1  16   0       23.56       39.44      7.30 o
   2  16   0      193.66      195.95      5.87 o
   3  16   0       13.49       19.29      3.96 o
   4  16   0        0.20       33.42      6.54 o
   5  16   0        3.94       12.51      4.69 o
   6  16   0       45.24       40.46      4.72 o
   1  17   0      150.66      148.19     10.22 o
   2  17   0      137.71      119.83      4.59 o
   3  17   0        0.29        8.84      4.12 o
   4  17   0        0.22       -1.30      3.68 o
   5  17   0       14.66        8.63      3.13 o
   6  17   0      284.97      298.45     12.83 o
   0  18   0      112.07      111.83     14.00 o
   1  18   0      203.11      193.68      9.88 o
   2  18   0       46.93       54.92      3.10 o
   3  18   0        0.03        3.39      4.17 o
   4  18   0        2.23       11.50      5.47 o
   5  18   0      114.10      109.80      6.10 o
   6  18   0       22.47       23.93      3.62 o
   1  19   0       98.09       99.55      5.79 o
   2  19   0       86.13       84.98      5.37 o
   3  19   0        6.23       23.46      4.38 o
   4  19   0       13.72       11.50      3.18 o
   5  19   0      182.97      176.56     10.30 o
   0  20   0      400.31      433.11     22.18 o
   1  20   0       12.50       13.32      4.48 o
   2  20   0      301.93      309.14      9.65 o
   3  20   0       39.47       45.98      3.94 o
   4  20   0        1.20       -2.87      8.37 o
   5  20   0       11.45       15.64      6.52 o
   1  21   0       10.30       10.43      3.34 o
   2  21   0      566.34      649.92     22.24 o
   3  21   0        2.25       -5.19      5.73 o
   4  21   0        7.64        2.06      5.71 o
   0  22   0      218.40      226.42     10.69 o
   1  22   0       71.39       65.95      4.72 o
   2  22   0        0.67        2.87      6.02 o
   3  22   0      138.36      131.77      9.65 o
   4  22   0        0.01       44.68      8.63 o
   1  23   0        9.66       -1.30      9.15 o
   2  23   0       11.46       26.85      7.04 o
   3  23   0       48.92       63.61      9.02 o
   0  24   0      214.47      204.63     11.55 o
   1  24   0        3.45       22.24     13.84 o
   2  24   0       62.51       63.34      8.24 o
   1  25   0       85.83       80.29      6.65 o
   1   0   1     6374.13     5765.71    125.05 o
   2   0   1      120.23      112.17      2.06 o
   3   0   1      100.55       97.31      1.90 o
   4   0   1      533.31      484.29      8.52 o
   5   0   1     1144.73     1171.59     23.20 o
   6   0   1      150.65      157.79      8.92 o
   7   0   1      421.66      450.76     15.09 o
   8   0   1       65.40       56.62      5.11 o
   2   1   1     1161.25     1056.05     10.74 o
   3   1   1      506.21      533.03     14.14 o
   4   1   1      192.09      212.35      6.78 o
   5   1   1      280.83      309.30      7.43 o
   6   1   1      167.36      174.44     19.06 o
   7   1   1      111.82      143.23      7.49 o
   8   1   1       46.91       37.74      7.87 o
   0   2   1     3506.44     3124.32     68.58 o
   1   2   1     5460.95     5316.88     54.64 o
   2   2   1     6513.56     6258.45     54.89 o
   3   2   1      744.23      820.38      7.85 o
   4   2   1      564.83      564.99      6.89 o
   5   2   1       15.37       19.11      1.05 o
   6   2   1       53.60       53.73      1.90 o
   7   2   1      241.97      272.97      8.18 o
   8   2   1       24.85       29.22     15.90 o
   0   3   1     3423.64     3279.63     72.13 o
   1   3   1     3717.98     3811.40     45.81 o
   2   3   1      783.05      867.19     13.82 o
   3   3   1      495.26      485.63      5.27 o
   4   3   1      237.07      244.27      2.86 o
   5   3   1      496.54      543.58      8.65 o
   6   3   1      609.64      637.22      9.23 o
   7   3   1       48.13       65.43      4.84 o
   8   3   1       71.89       65.22     12.11 o
   0   4   1      185.51      177.86      5.16 o
   1   4   1     4134.01     4042.11     38.44 o
   2   4   1     2055.15     2126.12     29.00 o
   3   4   1      249.41      237.87      2.62 o
   4   4   1      274.48      268.03      3.16 o
   5   4   1      581.53      619.50      9.04 o
   6   4   1       28.99       38.31      1.90 o
   7   4   1      113.64      127.12      6.89 o
   8   4   1       83.60       78.76      7.28 o
   0   5   1     4192.92     3894.05     62.46 o
   1   5   1      442.65      404.01      4.81 o
   2   5   1     3686.74     3825.10     74.76 o
   3   5   1      559.59      585.57      5.85 o
   4   5   1      135.12      150.58      4.56 o
   5   5   1      137.48      150.73      3.15 o
   6   5   1      114.23      120.29      3.12 o
   7   5   1      211.45      222.07     18.27 o
   8   5   1        6.91       -0.26      7.12 o
   0   6   1     2097.27     1843.06     30.50 o
   1   6   1     1359.45     1361.06     14.32 o
   2   6   1      639.59      673.20      7.11 o
   3   6   1      499.07      524.19      5.33 o
   4   6   1      499.75      496.68      4.49 o
   5   6   1      121.44      116.09      2.00 o
   6   6   1      228.24      238.33     13.58 o
   7   6   1       55.21       62.75     10.11 o
   0   7   1     1256.74     1213.97     21.38 o
   1   7   1      112.43      110.76      2.55 o
   2   7   1      723.72      705.86      9.85 o
   3   7   1       26.27       33.02      5.19 o
   4   7   1      120.43      136.73      5.08 o
   5   7   1      176.17      184.96      5.06 o
   6   7   1      107.53      112.66     11.81 o
   0   8   1      122.82      110.14      4.74 o
   1   8   1      152.00      130.90      3.52 o
   2   8   1     1891.27     1931.21     18.54 o
   3   8   1      351.37      371.62      4.61 o
   4   8   1       56.66       50.84      1.87 o
   5   8   1      299.47      274.21      4.34 o
   6   8   1       42.96       38.64     16.25 o
   7   8   1      121.47      121.00     14.43 o
   8   8   1       56.29       77.51     10.78 o
   0   9   1        0.39        3.39      3.39 o
   1   9   1      233.95      249.20      9.97 o
   2   9   1      320.71      366.79     12.98 o
   3   9   1       97.71       84.81      2.20 o
   4   9   1       62.21       70.46      2.27 o
   5   9   1      318.67      297.73      7.83 o
   6   9   1       18.23       12.74      4.71 o
   7   9   1        4.03        5.25      6.64 o
   8   9   1      138.10      188.56     20.29 o
   0  10   1     1796.42     1815.43     30.26 o
   1  10   1      150.93      139.88      9.93 o
   2  10   1      259.01      257.40      3.98 o
   3  10   1      107.73      108.32      6.06 o
   4  10   1      813.18      823.85     10.43 o
   5  10   1       39.72       40.54      4.78 o
   6  10   1       44.09       45.00      4.14 o
   7  10   1       46.09       67.32     17.56 o
   8  10   1       12.32        0.63      2.55 o
   0  11   1      541.31      549.59     11.37 o
   1  11   1      113.01      106.06      3.16 o
   2  11   1      503.72      492.84      5.58 o
   3  11   1      169.79      184.52      3.37 o
   4  11   1      221.88      211.40      8.90 o
   5  11   1       87.40       91.83      5.66 o
   6  11   1       22.30       24.16      7.39 o
   7  11   1       53.46       45.13      7.27 o
   0  12   1        4.82       -0.26      3.44 o
   1  12   1      268.08      273.16      5.84 o
   2  12   1        1.42        2.83      1.59 o
   3  12   1      965.80      932.47     11.79 o
   4  12   1      301.05      307.36      5.56 o
   5  12   1       71.57       55.73      5.64 o
   6  12   1       39.09       37.04      9.32 o
   7  12   1       51.87       65.33     15.00 o
   0  13   1        4.61        2.06      6.00 o
   1  13   1       11.62       21.85     14.58 o
   2  13   1      203.10      209.74      3.64 o
   3  13   1      430.46      401.88      6.82 o
   4  13   1      169.70      149.17     16.28 o
   5  13   1       93.69       86.14     12.20 o
   6  13   1       26.30       27.19      4.54 o
   7  13   1       76.74       68.40      8.26 o
   0  14   1       21.59       29.25      5.94 o
   1  14   1      145.09      158.87     18.23 o
   2  14   1      475.44      503.68      7.98 o
   3  14   1      251.48      229.09     14.69 o
   4  14   1       71.43       89.57      3.78 o
   5  14   1       13.26        5.81      2.74 o
   6  14   1       85.90       94.66      4.00 o
   7  14   1       23.93        7.92     19.46 o
   0  15   1       47.29       53.73      7.59 o
   1  15   1       48.21       44.92      3.89 o
   2  15   1       52.74       40.15      3.34 o
   3  15   1       14.89       14.09      4.44 o
   4  15   1      144.58      134.59      4.62 o
   5  15   1       12.09        3.96      4.03 o
   6  15   1       40.48       46.98      3.36 o
   7  15   1        8.38       44.03     10.92 o
   0  16   1      135.72      155.75      9.28 o
   1  16   1      140.86      139.39      7.27 o
   2  16   1      527.36      525.77     32.19 o
   3  16   1       68.09       51.55      6.39 o
   4  16   1       94.43       84.26      4.33 o
   5  16   1       17.70       12.61      2.88 o
   6  16   1       23.29       24.59      2.50 o
   0  17   1       48.30       16.16      7.53 o
   1  17   1      110.36      104.18      5.49 o
   2  17   1      303.28      310.74      5.68 o
   3  17   1       71.55       86.38      6.88 o
   4  17   1      139.66      150.88      5.36 o
   5  17   1       57.35       61.91      3.22 o
   6  17   1       22.78       25.05      6.63 o
   0  18   1      464.50      463.90     16.68 o
   1  18   1      483.78      487.92     14.26 o
   2  18   1        1.13        0.44      5.20 o
   3  18   1       83.98       82.63      5.71 o
   4  18   1       24.87       29.31      5.19 o
   5  18   1       95.78      100.98     15.69 o
   6  18   1        7.45        2.74      2.94 o
   0  19   1       41.10       42.96      7.19 o
   1  19   1       18.06       28.95      4.03 o
   2  19   1       52.93       51.42      2.72 o
   3  19   1      100.49       99.02      4.31 o
   4  19   1       71.29       81.37      6.79 o
   5  19   1       31.25       23.23      3.41 o
   0  20   1      324.00      322.93     11.03 o
   1  20   1      255.86      249.34      6.13 o
   2  20   1       44.54       49.08      6.74 o
   3  20   1       95.18       93.43      4.32 o
   4  20   1       32.61       42.01      8.35 o
   5  20   1       28.74       34.97      4.47 o
   0  21   1       84.42       61.57      6.33 o
   1  21   1      101.75      119.28      7.39 o
   2  21   1       54.84       59.94      5.31 o
   3  21   1        3.17       -0.03     16.59 o
   4  21   1       17.64       12.58      3.92 o
   0  22   1        4.48       -8.92      5.94 o
   1  22   1       30.10       39.21      6.28 o
   2  22   1       38.07       37.67     14.45 o
   3  22   1       30.65       34.10      6.24 o
   4  22   1       42.60       50.68     10.10 o
   0  23   1      101.49      118.76      7.38 o
   1  23   1       47.18       51.94      5.03 o
   2  23   1       15.78       -5.33     11.34 o
   3  23   1       21.01       28.16      5.02 o
   0  24   1      156.03      176.14      7.27 o
   1  24   1       10.93       -1.05      4.98 o
   2  24   1       59.94       65.34     10.32 o
   0  25   1        3.21       -6.02      7.61 o
   1  25   1       23.84       40.80      5.34 o
   1   0   2     6538.09     6647.92    118.48 o
   2   0   2      417.82      379.75      5.03 o
   3   0   2      281.67      312.55      5.14 o
   4   0   2      840.25      881.58     13.42 o
   5   0   2      306.72      316.57      6.31 o
   6   0   2       45.89       37.85      5.55 o
   7   0   2      236.76      247.80     14.23 o
   8   0   2        2.75        9.91      4.17 o
   1   1   2     7691.43     7160.29    177.06 o
   2   1   2      780.82      805.63      7.13 o
   3   1   2     1573.49     1709.04     16.05 o
   4   1   2      539.10      570.44      5.70 o
   5   1   2      102.96      107.79      2.33 o
   6   1   2       76.88       69.78      3.02 o
   7   1   2       33.95       48.51     13.48 o
   8   1   2        6.71        4.14     12.25 o
   0   2   2     5783.19     5518.32     98.35 o
   1   2   2     8530.55     8057.95     78.89 o
   2   2   2       37.86       33.99      1.23 o
   3   2   2      222.15      230.99      2.94 o
   4   2   2      248.50      240.73      3.00 o
   5   2   2      383.95      389.19      4.78 o
   6   2   2      308.11      295.66      9.98 o
   7   2   2      155.42      171.88      5.69 o
   8   2   2        1.74        6.30      4.33 o
   0   3   2     4853.94     4467.90     69.08 o
   1   3   2     6207.52     6046.33     48.80 o
   2   3   2     1183.97     1159.37      9.69 o
   3   3   2       44.16       54.01      2.24 o
   4   3   2      173.55      197.08      2.56 o
   5   3   2      363.37      355.32      5.70 o
   6   3   2       57.07       46.97      2.50 o
   7   3   2      675.66      764.48     15.79 o
   8   3   2        7.42       13.56      9.62 o
   0   4   2      332.46      372.87      6.23 o
   1   4   2     2080.35     2086.95     17.18 o
   2   4   2     1768.76     1987.17     16.77 o
   3   4   2       46.34       45.25      3.01 o
   4   4   2      139.90      130.30      2.17 o
   5   4   2        1.55        2.44      1.69 o
   6   4   2      143.97      123.36      7.81 o
   7   4   2      112.46      115.16      5.02 o
   8   4   2        4.39       -6.26      6.78 o
   0   5   2        6.27       45.12      3.91 o
   1   5   2     1107.46     1046.88     10.26 o
   2   5   2     4978.08     5308.52     43.16 o
   3   5   2      288.51      313.96      3.70 o
   4   5   2       34.72       25.13      1.20 o
   5   5   2      139.23      144.21      2.32 o
   6   5   2      485.98      467.71     16.15 o
   7   5   2       39.09       24.83     18.34 o
   8   5   2       63.94       62.91     17.37 o
   0   6   2     2436.52     2260.85     36.86 o
   1   6   2      236.74      228.30      3.41 o
   2   6   2      500.51      601.06      6.08 o
   3   6   2      964.79      941.65      9.51 o
   4   6   2      155.10      147.01      2.35 o
   5   6   2      686.24      700.42      8.62 o
   6   6   2       70.84       63.49      3.00 o
   7   6   2       55.12       47.37     11.14 o
   8   6   2       55.15       38.30      8.68 o
   0   7   2     1708.23     1598.11     27.11 o
   1   7   2      100.31      112.04      4.28 o
   2   7   2     2039.24     2168.92     24.03 o
   3   7   2      293.37      325.25      4.11 o
   4   7   2      260.24      256.80      6.46 o
   5   7   2       67.26       65.96      5.76 o
   6   7   2       52.01       53.29      7.51 o
   7   7   2       54.15       78.23     31.29 o
   8   7   2      199.23      203.37     12.24 o
   0   8   2      436.89      476.49      9.88 o
   1   8   2      109.19       99.18      9.75 o
   2   8   2      266.04      264.30      5.79 o
   3   8   2      108.95      108.42      3.70 o
   4   8   2      425.70      443.03     12.93 o
   5   8   2      440.60      441.86      9.49 o
   6   8   2      244.22      253.17      6.90 o
   7   8   2        1.79      -11.77      7.85 o
   8   8   2        3.49       -6.17      7.18 o
   0   9   2      316.23      296.78      6.67 o
   1   9   2       40.61       46.67      2.11 o
   2   9   2      805.04      805.64      8.42 o
   3   9   2      141.75      121.61      4.77 o
   4   9   2      134.37      108.44      7.19 o
   5   9   2      174.97      147.15      3.12 o
   6   9   2       37.99       43.00      2.15 o
   7   9   2       74.37       74.38     19.26 o
   8   9   2       12.17       25.86      9.66 o
   0  10   2       42.19       34.15      3.96 o
   1  10   2      291.67      262.51      4.44 o
   2  10   2      172.47      169.96      2.63 o
   3  10   2      168.10      180.79      4.13 o
   4  10   2     1868.55     1908.24     37.38 o
   5  10   2      378.54      394.14     10.92 o
   6  10   2        7.61        9.29      2.00 o
   7  10   2        6.11        5.19     12.49 o
   0  11   2      192.22      235.76      6.93 o
   1  11   2      271.33      221.01     13.20 o
   2  11   2      176.78      179.85      2.95 o
   3  11   2      101.88       87.08      7.18 o
   4  11   2      303.17      268.97      4.67 o
   5  11   2       33.71       30.61      9.02 o
   6  11   2       85.59       75.46      7.25 o
   7  11   2       50.76       29.37     25.29 o
   0  12   2       11.19        4.14      3.88 o
   1  12   2      298.29      301.89      8.98 o
   2  12   2      826.78      807.46      9.73 o
   3  12   2      836.31      829.57     10.95 o
   4  12   2      299.48      315.31     15.17 o
   5  12   2       74.02       70.30      9.25 o
   6  12   2        6.09        2.12      1.39 o
   7  12   2      140.39      158.54     10.92 o
   0  13   2      448.32      528.60     14.86 o
   1  13   2      153.24      179.50      4.55 o
   2  13   2      493.11      478.32      9.54 o
   3  13   2      499.01      493.11      8.07 o
   4  13   2       19.78       12.50      1.84 o
   5  13   2       37.66       26.36      3.22 o
   6  13   2       55.36       49.46      2.61 o
   7  13   2      140.62      162.54     40.63 o
   0  14   2       32.03       48.43      8.32 o
   1  14   2       29.61       24.96      4.00 o
   2  14   2       18.76       17.42      2.31 o
   3  14   2      272.00      271.20      8.00 o
   4  14   2       17.16        9.05      2.84 o
   5  14   2       83.94       77.66      3.32 o
   6  14   2       84.14       87.73      3.31 o
   7  14   2       30.97       60.64     31.10 o
   0  15   2        0.00        2.06      6.23 o
   1  15   2      233.74      210.13      4.93 o
   2  15   2       28.55       28.35      3.62 o
   3  15   2      473.18      465.21      9.41 o
   4  15   2       40.48       52.44      3.36 o
   5  15   2       63.13       80.97      5.49 o
   6  15   2       24.08        7.59      6.65 o
   0  16   2      185.30      187.90      7.09 o
   1  16   2      232.13      220.88      5.09 o
   2  16   2      202.93      203.83      4.14 o
   3  16   2       10.39        9.22      1.86 o
   4  16   2       49.53       55.65      3.60 o
   5  16   2        4.20        3.49      4.42 o
   6  16   2       31.10       27.25      5.30 o
   0  17   2      267.95      232.78      8.37 o
   1  17   2      265.09      245.57     16.32 o
   2  17   2       33.09       21.12      4.55 o
   3  17   2      125.61      118.23     11.70 o
   4  17   2       14.29       10.52      2.37 o
   5  17   2       25.57       24.93      7.30 o
   6  17   2       26.00       45.75      6.71 o
   0  18   2       45.98       59.30      5.97 o
   1  18   2       57.55       55.48      3.61 o
   2  18   2      486.81      462.44     20.92 o
   3  18   2       12.64       -1.60      2.81 o
   4  18   2       39.89       47.97      3.40 o
   5  18   2       51.91       71.58      5.47 o
   6  18   2        5.01        7.91      8.62 o
   0  19   2      236.51      249.83      9.18 o
   1  19   2      224.89      212.50     28.27 o
   2  19   2      273.68      250.94      9.76 o
   3  19   2       82.48       83.40      6.87 o
   4  19   2       22.79       26.95      3.53 o
   5  19   2       40.50       40.94     11.85 o
   0  20   2       53.63       62.07      4.82 o
   1  20   2       30.11       48.78      4.88 o
   2  20   2        3.74      -13.94      9.29 o
   3  20   2      113.80      102.37     11.20 o
   4  20   2       37.83       45.43      3.97 o
   5  20   2       41.40       55.79      3.76 o
   0  21   2        1.02        6.02      3.88 o
   1  21   2      129.30      113.75      4.39 o
   2  21   2        4.74       -1.98      6.11 o
   3  21   2       57.94       60.16      4.68 o
   4  21   2       96.91       98.43      5.08 o
   0  22   2        6.79        2.61      4.95 o
   1  22   2       53.35       37.43      6.96 o
   2  22   2       17.48       17.68      8.72 o
   3  22   2        3.60        8.26      8.62 o
   4  22   2       23.51       27.50      8.24 o
   0  23   2        6.21        5.47      3.62 o
   1  23   2       28.63       41.60      4.89 o
   2  23   2       18.34       18.60      4.72 o
   3  23   2       70.91       93.25     10.77 o
   0  24   2        0.65        1.54      3.88 o
   1  24   2        3.39        5.79      4.56 o
   2  24   2        5.97        4.33      7.69 o
   0  25   2       99.46       92.28     13.66 o
   1  25   2       82.11       73.01      4.84 o
   1   0   3      573.48      561.00      8.42 o
   2   0   3      123.32      104.79      2.63 o
   3   0   3        0.03       -1.85      2.37 o
   4   0   3       31.88       18.30      2.09 o
   5   0   3      251.34      254.45      5.66 o
   6   0   3      170.78      176.14      4.28 o
   7   0   3        3.33       15.15      4.14 o
   8   0   3       39.63       24.56      6.07 o
   1   1   3      192.99      224.31      4.11 o
   2   1   3     1320.03     1277.17     11.81 o
   3   1   3      810.61      830.75      7.55 o
   4   1   3       52.63       51.06      1.49 o
   5   1   3        8.99       10.13      3.28 o
   6   1   3       81.54       91.23     13.15 o
   7   1   3       16.36       30.30     10.87 o
   8   1   3        7.69       -3.58      5.58 o
   1   2   3     3611.89     3285.53     66.63 o
   2   2   3      543.30      534.91     11.21 o
   3   2   3      292.93      322.91      3.70 o
   4   2   3      574.24      615.51      6.49 o
   5   2   3       87.73       72.30      1.52 o
   6   2   3       19.97       17.85      1.91 o
   7   2   3       81.80       83.01     19.24 o
   8   2   3      121.14      110.14     11.52 o
   0   3   3     8045.95     7799.69     96.97 o
   1   3   3     1490.06     1507.77     12.41 o
   2   3   3      725.07      750.74     10.62 o
   3   3   3     1294.15     1376.38     12.62 o
   4   3   3      269.76      259.91      3.49 o
   5   3   3       23.37       22.68      1.11 o
   6   3   3       28.64       28.55      1.86 o
   7   3   3       19.78       20.63     11.44 o
   8   3   3        8.25       -5.40     11.59 o
   0   4   3     1317.90     1324.37     17.62 o
   1   4   3     3592.86     3593.35     29.40 o
   2   4   3     2189.99     2124.98     22.33 o
   3   4   3     2693.79     2876.76     74.61 o
   4   4   3      223.23      215.14      6.65 o
   5   4   3      101.54       95.60      2.11 o
   6   4   3      202.29      197.83      4.78 o
   7   4   3       66.00       56.58      3.42 o
   8   4   3       34.07       28.65     14.18 o
   0   5   3     5259.00     5030.65     71.01 o
   1   5   3      829.50      757.79      6.91 o
   2   5   3     2448.29     2635.25     21.10 o
   3   5   3     1399.41     1575.85     14.42 o
   4   5   3      105.53      108.93      6.36 o
   5   5   3      439.84      451.11      6.30 o
   6   5   3      107.67       87.92      4.38 o
   7   5   3       27.44       15.78     21.74 o
   8   5   3        5.60       -1.85      7.59 o
   0   6   3      237.56      187.01      4.85 o
   1   6   3      383.54      345.74      5.11 o
   2   6   3      268.91      238.00      2.81 o
   3   6   3      301.69      323.59      9.03 o
   4   6   3      380.16      388.38     10.51 o
   5   6   3      194.10      190.75      6.23 o
   6   6   3      152.17      148.16      6.48 o
   7   6   3       40.46       61.26     20.06 o
   8   6   3       12.98       38.63      8.84 o
   0   7   3      344.42      338.18      6.54 o
   1   7   3     4857.71     4946.28     44.97 o
   2   7   3      342.37      396.39     10.60 o
   3   7   3      230.18      239.29      8.47 o
   4   7   3      187.18      177.20      3.43 o
   5   7   3       17.01       17.63      4.03 o
   6   7   3       35.35       48.59      2.37 o
   7   7   3       13.30       12.95      7.41 o
   8   7   3       31.79       59.04     38.40 o
   0   8   3        1.24       -0.26      3.18 o
   1   8   3     1234.49     1289.49     13.52 o
   2   8   3     1295.17     1412.98     14.52 o
   3   8   3       99.56      123.28      3.40 o
   4   8   3      223.65      223.42     10.37 o
   5   8   3      263.46      259.11      3.67 o
   6   8   3       73.69       55.40      2.80 o
   7   8   3       11.23       30.47      6.32 o
   8   8   3       70.46       82.92     16.16 o
   0   9   3     1932.57     1959.93     28.60 o
   1   9   3      558.62      556.35     18.20 o
   2   9   3      310.73      348.07      4.45 o
   3   9   3      494.46      531.57      6.84 o
   4   9   3      117.69      121.38      2.89 o
   5   9   3       85.79       84.19      4.63 o
   6   9   3      164.63      163.37      7.27 o
   7   9   3       36.57       49.32     12.46 o
   8   9   3        4.33       -1.48      8.33 o
   0  10   3      292.59      295.66      6.10 o
   1  10   3        3.21        3.36      2.72 o
   2  10   3      123.68      104.22      5.62 o
   3  10   3      128.94      109.84      6.41 o
   4  10   3      466.08      437.48     22.67 o
   5  10   3       75.64       71.47      4.63 o
   6  10   3       10.40       10.32      8.46 o
   7  10   3       67.59       67.23      8.94 o
   0  11   3      166.25      170.20      4.64 o
   1  11   3      135.90      143.32      3.70 o
   2  11   3      301.53      307.17      4.59 o
   3  11   3     1260.49     1357.02     30.33 o
   4  11   3      203.77      220.19      4.23 o
   5  11   3       12.15        4.22      1.82 o
   6  11   3       22.53       24.09      6.63 o
   7  11   3       87.92       72.58      9.25 o
   0  12   3       21.89       19.58      3.44 o
   1  12   3      119.08      121.37      3.38 o
   2  12   3      140.48      166.53      3.08 o
   3  12   3      329.12      321.61      5.28 o
   4  12   3      306.89      311.64      5.43 o
   5  12   3       35.57       33.52      6.92 o
   6  12   3        9.77       10.58      4.20 o
   7  12   3       67.34      110.47     13.92 o
   0  13   3        8.80        9.12      3.91 o
   1  13   3      391.05      365.12      6.55 o
   2  13   3      757.78      755.29     22.18 o
   3  13   3      477.01      485.74      9.96 o
   4  13   3      737.35      748.65     22.11 o
   5  13   3       17.12       29.97      7.72 o
   6  13   3       21.00       16.02      2.09 o
   7  13   3        1.89      -13.21      8.81 o
   0  14   3       21.59       15.64      4.48 o
   1  14   3      330.27      313.20     20.07 o
   2  14   3      201.37      201.01      6.86 o
   3  14   3      631.33      642.44      9.79 o
   4  14   3      154.31      145.51     10.41 o
   5  14   3       20.25       24.04     11.01 o
   6  14   3        5.86        0.05      1.95 o
   7  14   3        6.48       35.50     13.27 o
   0  15   3      196.96      205.10      7.40 o
   1  15   3       61.62       55.75      2.12 o
   2  15   3      531.14      519.22     21.34 o
   3  15   3       54.51       53.17      3.23 o
   4  15   3       20.37       26.17      5.19 o
   5  15   3       29.26       16.16      2.95 o
   6  15   3       11.65        8.37      1.94 o
   0  16   3      187.15      211.62      7.51 o
   1  16   3       69.93       51.66      6.11 o
   2  16   3      386.55      364.13     18.78 o
   3  16   3       97.88       89.22      2.80 o
   4  16   3      157.06      141.80      9.35 o
   5  16   3       25.60       26.45      4.91 o
   6  16   3      106.97      101.10      4.29 o
   0  17   3      132.13      135.89      6.78 o
   1  17   3      189.32      188.98      7.09 o
   2  17   3       38.59       30.72      6.11 o
   3  17   3       23.15       21.65      5.83 o
   4  17   3        2.04        3.98      6.75 o
   5  17   3       11.06        9.37      2.41 o
   6  17   3        8.73       11.37      6.52 o
   0  18   3        3.34        1.30      5.47 o
   1  18   3       57.57       51.91     10.96 o
   2  18   3      124.16      120.02      3.37 o
   3  18   3       53.59       54.92      2.93 o
   4  18   3       15.31       24.63      2.92 o
   5  18   3       79.94       92.00     13.13 o
   6  18   3       15.92       60.71     12.32 o
   0  19   3       14.70       23.77      4.41 o
   1  19   3      142.42      139.84     10.52 o
   2  19   3      149.84      137.73     18.57 o
   3  19   3       22.06       13.73      3.32 o
   4  19   3        6.92       10.18      3.32 o
   5  19   3       70.26       84.49      4.13 o
   0  20   3       48.34       42.54      6.31 o
   1  20   3        8.29       10.02      3.27 o
   2  20   3      108.25      108.01     22.81 o
   3  20   3        2.94        7.19      3.27 o
   4  20   3       23.24       37.02      8.99 o
   5  20   3        4.08       -0.14      8.98 o
   0  21   3        0.01       -0.26      5.53 o
   1  21   3       28.07       21.15      7.56 o
   2  21   3       33.99       25.60      3.39 o
   3  21   3        3.33       18.07     10.65 o
   4  21   3       16.91       36.19      5.77 o
   0  22   3       36.82       36.47      5.27 o
   1  22   3       22.51       38.06      3.58 o
   2  22   3        3.40        6.99      4.09 o
   3  22   3        4.49       12.02      3.85 o
   4  22   3        0.07       -3.73      3.77 o
   0  23   3        4.05       -1.85      4.46 o
   1  23   3       15.51       11.52      4.44 o
   2  23   3        8.04       14.74      4.45 o
   3  23   3        2.41       -1.44      3.89 o
   0  24   3       17.96       23.93      5.21 o
   1  24   3      149.27      183.25     14.01 o
   2  24   3       30.58       13.34     10.92 o
   0  25   3       54.96       34.36      8.13 o
   0   0   4     6833.03     6626.88    118.30 o
   1   0   4      470.19      421.78      5.32 o
   2   0   4       54.67       54.43      2.14 o
   3   0   4      116.63       93.22      2.50 o
   4   0   4      402.41      460.41      6.93 o
   5   0   4       73.21       69.68      3.78 o
   6   0   4      135.90      145.85      4.30 o
   7   0   4       21.62       41.50      6.23 o
   8   0   4       27.61       40.46      5.76 o
   0   1   4     3860.96     3726.64     47.31 o
   1   1   4      847.96      880.26     10.06 o
   2   1   4     3594.03     3408.47     32.00 o
   3   1   4      163.66      161.05      2.32 o
   4   1   4       67.76       75.93      1.48 o
   5   1   4      209.87      188.47      3.35 o
   6   1   4      246.19      255.25      4.38 o
   7   1   4       18.67       21.20      8.11 o
   8   1   4       29.87       31.19      6.83 o
   0   2   4      755.70      707.11      8.58 o
   1   2   4     2739.13     2658.53     21.20 o
   2   2   4      924.29      988.56     27.38 o
   3   2   4      976.68     1029.09     16.58 o
   4   2   4       52.76       54.14      2.27 o
   5   2   4      251.59      274.99      8.29 o
   6   2   4      495.11      500.16      7.38 o
   7   2   4       22.09        8.14     12.54 o
   8   2   4       10.03        7.88     13.31 o
   0   3   4       31.86       35.50      2.11 o
   1   3   4     3289.41     3302.06     56.57 o
   2   3   4      554.73      561.82     20.63 o
   3   3   4      675.72      736.31      7.10 o
   4   3   4      222.89      213.11      9.38 o
   5   3   4      236.11      230.18      4.67 o
   6   3   4      272.20      257.75     12.51 o
   7   3   4      137.57      144.06      6.65 o
   8   3   4       12.39       42.39     15.04 o
   0   4   4     3577.13     3613.17     42.70 o
   1   4   4     2868.66     2778.28     22.77 o
   2   4   4     1906.43     2032.22     29.81 o
   3   4   4     1091.74     1127.79     22.21 o
   4   4   4      623.06      606.97      6.31 o
   5   4   4       25.78       22.90      1.63 o
   6   4   4       23.17       15.64      0.97 o
   7   4   4       30.79       29.78      8.84 o
   8   4   4        7.02       19.99     10.40 o
   0   5   4        0.50       -0.26      3.44 o
   1   5   4      106.08      104.97      1.74 o
   2   5   4     2819.76     3044.88     32.98 o
   3   5   4      134.66      164.15      2.48 o
   4   5   4       81.88       87.24      1.45 o
   5   5   4      172.55      159.84      3.68 o
   6   5   4      159.03      162.73      7.17 o
   7   5   4        5.96        4.32      9.28 o
   8   5   4       29.06       29.67      7.01 o
   0   6   4     1339.30     1268.56     19.55 o
   1   6   4     2262.23     2417.02     21.33 o
   2   6   4     2508.60     2782.02     23.46 o
   3   6   4      374.21      386.02      5.07 o
   4   6   4        8.04        4.14      1.00 o
   5   6   4      342.16      334.80      8.58 o
   6   6   4      266.54      255.57      4.55 o
   7   6   4       77.67       79.43     12.96 o
   8   6   4       25.81        2.63     17.66 o
   0   7   4      149.19      155.75      4.04 o
   1   7   4     2197.43     2430.91     24.69 o
   2   7   4     1350.65     1538.28     13.69 o
   3   7   4      201.53      184.07      7.03 o
   4   7   4      267.21      251.64      4.86 o
   5   7   4     1190.01     1254.81     15.64 o
   6   7   4        2.44        6.72      8.58 o
   7   7   4       67.61       48.06      6.69 o
   8   7   4       45.51       45.21      9.86 o
   0   8   4      160.83      187.90      4.87 o
   1   8   4      501.50      549.45      6.14 o
   2   8   4      458.34      469.80     10.52 o
   3   8   4      903.98      928.69      8.67 o
   4   8   4      189.13      217.55      7.40 o
   5   8   4      338.16      337.05      8.30 o
   6   8   4       16.01       16.71      7.08 o
   7   8   4        0.53      -10.09      6.72 o
   8   8   4      131.94      147.77     26.84 o
   0   9   4      225.88      252.41      5.63 o
   1   9   4       35.82       31.50      1.47 o
   2   9   4      430.93      427.70      6.67 o
   3   9   4      400.37      402.66      8.73 o
   4   9   4     1183.14     1185.69     13.75 o
   5   9   4      558.39      533.99     22.42 o
   6   9   4       26.85       30.30      7.30 o
   7   9   4        0.80        2.51     12.00 o
   8   9   4       86.62       89.48     12.69 o
   0  10   4     1039.68     1136.47     18.51 o
   1  10   4      252.87      225.21      3.42 o
   2  10   4      157.58      150.05      9.42 o
   3  10   4      101.34       88.01      6.41 o
   4  10   4      299.13      312.32      4.63 o
   5  10   4      225.87      220.01     12.19 o
   6  10   4       36.50       28.27     13.82 o
   7  10   4       27.51       29.72     10.51 o
   0  11   4      203.77      219.67      5.27 o
   1  11   4      827.12      818.05      8.14 o
   2  11   4        9.30        5.67      1.43 o
   3  11   4      683.19      672.40     11.72 o
   4  11   4      569.15      543.83     12.03 o
   5  11   4       78.21       84.42      4.04 o
   6  11   4       88.35       94.57      4.38 o
   7  11   4        5.32      -15.10     13.31 o
   0  12   4      108.69      119.83      4.59 o
   1  12   4      899.33      854.67      9.67 o
   2  12   4      612.05      627.23      8.90 o
   3  12   4      116.46      107.26      4.82 o
   4  12   4      801.98      815.05     11.02 o
   5  12   4       28.80       38.12     11.01 o
   6  12   4       67.28       69.63     15.30 o
   7  12   4       83.53       63.00     15.64 o
   0  13   4      165.43      164.75      5.81 o
   1  13   4       15.06       17.88      1.42 o
   2  13   4      226.65      232.78     18.04 o
   3  13   4      727.21      728.12     21.71 o
   4  13   4       22.13       21.56      2.12 o
   5  13   4       19.07       20.32      7.82 o
   6  13   4       31.74       49.37     11.82 o
   7  13   4       20.13       11.26      8.63 o
   0  14   4      275.99      276.00      8.58 o
   1  14   4       12.54       15.64      1.26 o
   2  14   4      227.86      222.58      3.92 o
   3  14   4      253.63      250.77      6.41 o
   4  14   4        2.21        3.07      5.49 o
   5  14   4       18.33       27.70     10.64 o
   6  14   4       58.99       42.75      2.93 o
   7  14   4       79.23      100.85     19.52 o
   0  15   4      474.65      493.57     12.20 o
   1  15   4      155.48      146.24      3.04 o
   2  15   4       57.79       49.61      2.35 o
   3  15   4      113.72       99.72      5.71 o
   4  15   4       28.57       21.74      6.86 o
   5  15   4      105.05      112.20      5.33 o
   6  15   4       20.59       26.07      3.52 o
   0  16   4        0.00        7.01      3.94 o
   1  16   4      242.33      245.08      4.46 o
   2  16   4      325.70      345.83     10.22 o
   3  16   4      176.85      153.31      3.65 o
   4  16   4        4.96       11.75      2.99 o
   5  16   4       48.51       53.28      3.12 o
   6  16   4       16.72       22.93     11.34 o
   0  17   4       50.79       49.79      1.82 o
   1  17   4      181.61      176.77     13.13 o
   2  17   4      141.16      124.77      5.06 o
   3  17   4       16.12        6.24      2.48 o
   4  17   4       34.18       36.31      5.66 o
   5  17   4        0.68        7.15      3.21 o
   6  17   4       13.38       -0.22      7.79 o
   0  18   4       53.38       46.43      2.42 o
   1  18   4      386.88      375.88     25.92 o
   2  18   4       12.17       10.08      1.70 o
   3  18   4      154.84      152.57      5.57 o
   4  18   4       80.51      102.51      4.62 o
   5  18   4       34.40       43.17      3.98 o
   0  19   4      862.68      928.22     21.64 o
   1  19   4        3.16        7.73     16.54 o
   2  19   4      218.52      199.99     23.02 o
   3  19   4       14.53       18.65      7.86 o
   4  19   4       35.85       38.04      9.21 o
   5  19   4       67.87       70.98      8.26 o
   0  20   4      433.46      454.20     13.09 o
   1  20   4       57.73       65.46      5.79 o
   2  20   4       30.23       48.47      4.36 o
   3  20   4       44.82       38.72      9.48 o
   4  20   4       12.80       20.22      3.51 o
   5  20   4       81.10       79.70     12.19 o
   0  21   4        5.01       12.51      4.90 o
   1  21   4       25.24       24.42      5.25 o
   2  21   4       39.21       25.01      5.72 o
   3  21   4        9.60        7.69      4.06 o
   4  21   4       46.95       41.77      8.04 o
   0  22   4        1.21       -1.85      6.26 o
   1  22   4      104.49      101.44     10.43 o
   2  22   4       52.06       53.38      7.62 o
   3  22   4       13.01        3.63      5.72 o
   4  22   4       46.44       77.46     11.12 o
   0  23   4       77.88       77.71      6.54 o
   1  23   4       67.65       63.49     25.29 o
   2  23   4       37.48       46.42     14.83 o
   3  23   4       38.95       47.15     11.51 o
   0  24   4      104.31       96.03      6.65 o
   1  24   4       13.38       33.19     13.56 o
   2  24   4        4.56       17.24      6.70 o
   0  25   4      134.51      113.21     12.36 o
   1   0   5       30.32       40.07      2.03 o
   2   0   5      580.83      628.70      8.11 o
   3   0   5        4.33        4.14      1.85 o
   4   0   5      424.87      387.37      5.71 o
   5   0   5       99.57      116.68      4.20 o
   6   0   5      133.24      128.10      4.74 o
   7   0   5        1.31       -6.02      7.30 o
   8   0   5       63.52       62.85      6.15 o
   0   1   5       49.96       39.65      2.03 o
   1   1   5      132.74      116.56      2.09 o
   2   1   5       48.66       52.73      7.82 o
   3   1   5      193.39      213.77      2.96 o
   4   1   5      543.44      515.97     12.11 o
   5   1   5       30.51       30.93      1.36 o
   6   1   5      204.89      195.15     11.07 o
   7   1   5       61.85       58.25      9.67 o
   8   1   5       39.16       41.50      6.44 o
   0   2   5      260.07      251.89      4.09 o
   1   2   5      453.97      470.20      7.01 o
   2   2   5     3115.86     3170.06     26.33 o
   3   2   5      936.42      968.49      9.16 o
   4   2   5       57.11       57.79      4.33 o
   5   2   5      243.66      266.65      3.68 o
   6   2   5      280.54      276.83      5.76 o
   7   2   5       29.33       26.51      6.82 o
   8   2   5       36.97       60.56      7.79 o
   0   3   5    11022.91    10448.35    122.13 o
   1   3   5     1898.82     1755.41     14.35 o
   2   3   5     1782.06     1842.41     15.94 o
   3   3   5     1468.80     1484.11     23.63 o
   4   3   5        3.18        2.37      0.91 o
   5   3   5      199.39      206.70      3.68 o
   6   3   5      227.56      243.51      4.55 o
   7   3   5       61.58       81.53      8.29 o
   8   3   5        2.68       35.16     19.66 o
   0   4   5      353.18      348.34      5.42 o
   1   4   5     1897.96     1879.02     16.31 o
   2   4   5     1500.00     1549.15     14.62 o
   3   4   5      324.37      335.32     10.67 o
   4   4   5       39.71       41.20      1.96 o
   5   4   5      250.61      256.94      9.02 o
   6   4   5       28.95       28.20      1.29 o
   7   4   5       87.28       81.46     11.08 o
   8   4   5       40.64       50.42     10.35 o
   0   5   5      177.35      176.14      3.44 o
   1   5   5     2524.89     2500.28     20.55 o
   2   5   5     3899.40     4229.82     34.87 o
   3   5   5       47.39       54.08      2.02 o
   4   5   5      477.95      476.52      4.72 o
   5   5   5      270.61      265.26      7.09 o
   6   5   5      350.23      342.09      5.87 o
   7   5   5       21.01       14.63      3.63 o
   8   5   5        7.04      -12.19     11.10 o
   0   6   5      508.68      500.03      7.22 o
   1   6   5     5206.95     5378.28     47.71 o
   2   6   5      728.94      819.10     16.66 o
   3   6   5       19.47       38.93      1.41 o
   4   6   5       55.27       53.68      1.48 o
   5   6   5      375.06      403.25      5.92 o
   6   6   5      246.95      192.47      4.73 o
   7   6   5        1.64       30.50     13.01 o
   8   6   5        0.62       21.13      7.43 o
   0   7   5     1197.33     1254.79     16.01 o
   1   7   5     4127.10     4154.31     56.20 o
   2   7   5     1902.08     2013.71     22.44 o
   3   7   5      820.77      858.74      8.03 o
   4   7   5      199.27      209.43      5.38 o
   5   7   5       21.96       20.68      1.98 o
   6   7   5      111.23      105.53     15.63 o
   7   7   5        3.08        7.53      8.34 o
   8   7   5        1.16       11.70      9.07 o
   0   8   5     1831.33     2056.87     30.76 o
   1   8   5     1494.30     1598.89     30.34 o
   2   8   5      458.93      484.09     16.70 o
   3   8   5       66.25       72.37      1.78 o
   4   8   5      158.95      147.31      2.95 o
   5   8   5      190.05      183.99     12.21 o
   6   8   5       70.94       59.25      6.89 o
   7   8   5        7.77       15.58     12.90 o
   8   8   5       17.24        3.94     19.26 o
   0   9   5     1969.21     2090.68     32.48 o
   1   9   5        7.24       -0.20      1.71 o
   2   9   5      584.73      543.93      5.85 o
   3   9   5      116.84      133.30      2.75 o
   4   9   5      163.16      147.72      3.34 o
   5   9   5       38.80       45.17      1.82 o
   6   9   5      249.82      228.69      7.50 o
   7   9   5       28.85       17.10      6.59 o
   0  10   5      157.19      171.03      4.64 o
   1  10   5       51.51       55.49      1.85 o
   2  10   5       45.78       28.14      1.46 o
   3  10   5      212.40      207.45      6.05 o
   4  10   5      241.46      244.18      7.31 o
   5  10   5       20.31       27.61      1.66 o
   6  10   5       44.97       55.21      6.73 o
   7  10   5      120.11      138.25     10.48 o
   0  11   5       17.60        8.08      2.84 o
   1  11   5      799.71      824.70      9.49 o
   2  11   5       64.29       60.85      9.28 o
   3  11   5      525.73      517.46      6.47 o
   4  11   5      150.60      105.46      3.04 o
   5  11   5      123.83      115.18      7.56 o
   6  11   5      136.87      149.72      7.57 o
   7  11   5      108.64      114.54      9.62 o
   0  12   5      155.83      138.52      6.07 o
   1  12   5       25.44       18.70      1.71 o
   2  12   5       55.45       48.24      2.67 o
   3  12   5      132.90      116.01      2.58 o
   4  12   5       61.16       44.07      2.45 o
   5  12   5       77.30       63.55     10.40 o
   6  12   5      116.21      114.08     12.10 o
   7  12   5       21.59       14.63     10.00 o
   0  13   5       29.30       25.86      3.44 o
   1  13   5      449.81      455.03      7.05 o
   2  13   5       36.12       31.57      6.01 o
   3  13   5      452.85      431.31      5.95 o
   4  13   5      152.08      132.72      3.42 o
   5  13   5      159.06      162.84      4.45 o
   6  13   5       31.09       40.53      4.51 o
   7  13   5       23.19       96.37     14.57 o
   0  14   5       49.82       37.04      4.72 o
   1  14   5      125.31      108.72      8.72 o
   2  14   5      217.80      207.99      4.67 o
   3  14   5      394.79      379.57     14.40 o
   4  14   5       74.95       56.76     11.00 o
   5  14   5       61.53       65.95      5.11 o
   6  14   5       10.73       12.85     21.92 o
   7  14   5       46.17       97.98     35.48 o
   0  15   5       36.11       35.69      4.25 o
   1  15   5       31.91       35.56      6.44 o
   2  15   5      159.51      151.51      3.81 o
   3  15   5      160.23      176.23      3.47 o
   4  15   5      108.56      101.52     24.39 o
   5  15   5       10.84       18.86     17.09 o
   6  15   5       45.78       46.54      5.09 o
   0  16   5       45.82       37.25      4.14 o
   1  16   5       37.29       42.02      6.44 o
   2  16   5      181.41      177.13      7.94 o
   3  16   5       32.80       24.80      1.64 o
   4  16   5        8.30        4.70      4.29 o
   5  16   5       11.00       11.20      3.18 o
   6  16   5       31.17       16.26     10.45 o
   0  17   5       46.49       72.39      9.07 o
   1  17   5      187.67      177.98      5.19 o
   2  17   5       41.33       38.56      2.62 o
   3  17   5       95.22       94.47      4.51 o
   4  17   5       13.90       17.42      7.33 o
   5  17   5      102.25       93.75      7.36 o
   6  17   5       21.72       81.86      9.70 o
   0  18   5       58.57       40.67      5.55 o
   1  18   5       73.53       58.24     11.60 o
   2  18   5      189.98      203.51     24.15 o
   3  18   5       30.70       44.44      3.82 o
   4  18   5       11.37       21.94      4.06 o
   5  18   5       33.72       31.89      3.26 o
   0  19   5        0.11       -3.88      3.88 o
   1  19   5      253.03      267.20      6.52 o
   2  19   5       12.26       13.47      4.69 o
   3  19   5       96.00      100.08      4.37 o
   4  19   5        9.85       10.78      4.05 o
   5  19   5       14.96       15.22      3.27 o
   0  20   5       17.04       14.88      5.24 o
   1  20   5       21.74       44.81     12.89 o
   2  20   5       64.45       45.61      4.59 o
   3  20   5       23.18        3.72      3.38 o
   4  20   5       68.63       51.51      3.92 o
   5  20   5       19.49       23.76      4.01 o
   0  21   5       31.41       29.25      5.42 o
   1  21   5       25.06       32.21      6.27 o
   2  21   5        0.46       12.62     13.85 o
   3  21   5       11.74       22.57      3.38 o
   4  21   5       21.52       18.07      8.71 o
   0  22   5       56.70       49.32      5.89 o
   1  22   5       28.00       41.25      5.30 o
   2  22   5        1.28       -1.72      7.42 o
   3  22   5       38.83       33.56      9.57 o
   0  23   5       74.78       83.52      5.60 o
   1  23   5       35.14       39.97      4.38 o
   2  23   5       73.92       79.13      4.93 o
   3  23   5       32.65       23.35      4.76 o
   0  24   5        1.89       -7.79      8.58 o
   1  24   5       33.14       54.84     22.82 o
   2  24   5        2.18       28.29     20.85 o
   0   0   6      790.26      801.97     13.71 o
   1   0   6      388.07      373.50      5.60 o
   2   0   6      108.51      124.47      2.89 o
   3   0   6      298.86      299.00      5.58 o
   4   0   6      178.40      189.23      3.55 o
   5   0   6       88.55       83.81      3.55 o
   6   0   6        3.70        0.78      3.15 o
   7   0   6      232.19      221.60     10.58 o
   8   0   6      101.39       79.72      6.62 o
   0   1   6     8162.57     7776.88     91.13 o
   1   1   6     1177.74     1090.89      9.40 o
   2   1   6       29.94       39.55      2.62 o
   3   1   6      497.97      524.57     12.20 o
   4   1   6      163.51      148.21      2.50 o
   5   1   6       10.94        7.62      1.00 o
   6   1   6       58.11       62.25      3.25 o
   7   1   6       67.20       66.08     14.22 o
   8   1   6       35.74       40.80      4.35 o
   0   2   6      579.13      605.45      7.95 o
   1   2   6      974.56      906.81     20.42 o
   2   2   6      375.13      405.27      4.35 o
   3   2   6      703.57      747.16      7.41 o
   4   2   6      176.78      179.20      3.45 o
   5   2   6       27.51       26.35      1.44 o
   6   2   6      143.65      146.73      4.13 o
   7   2   6       36.67       32.72      6.87 o
   8   2   6       17.62       47.76      9.83 o
   0   3   6      301.71      308.02      5.11 o
   1   3   6      493.97      462.55     11.10 o
   2   3   6     1579.22     1597.06     14.51 o
   3   3   6     1282.38     1321.92     16.42 o
   4   3   6      115.66      135.19      6.99 o
   5   3   6      350.34      348.72      8.73 o
   6   3   6      226.39      221.35      4.07 o
   7   3   6       68.70       63.75      6.80 o
   8   3   6        3.51       15.50      7.67 o
   0   4   6     2057.59     2014.62     23.20 o
   1   4   6      249.91      211.41      3.53 o
   2   4   6     2603.77     2788.62     39.26 o
   3   4   6      272.80      290.76      7.17 o
   4   4   6       10.45       10.88      1.15 o
   5   4   6      176.53      165.88     10.95 o
   6   4   6        9.49       11.12      1.57 o
   7   4   6        0.08        3.15      3.15 o
   8   4   6        4.09       27.23      7.42 o
   0   5   6     2798.94     2864.63     34.57 o
   1   5   6     3115.13     3135.43     26.18 o
   2   5   6      559.97      532.32      5.27 o
   3   5   6      365.65      378.22      4.20 o
   4   5   6      102.28       89.81      1.94 o
   5   5   6      208.40      201.22     14.60 o
   6   5   6      114.85       99.75      3.29 o
   7   5   6       17.10       22.68      4.10 o
   8   5   6       45.98       91.12     23.51 o
   0   6   6      143.41      122.31      2.50 o
   1   6   6     2222.82     2401.48     20.68 o
   2   6   6     2235.26     2483.04     22.17 o
   3   6   6      664.84      683.03      6.84 o
   4   6   6      268.83      273.89      5.34 o
   5   6   6       79.43       84.42      2.40 o
   6   6   6      162.09      172.82      5.70 o
   7   6   6       65.58       53.21      7.85 o
   8   6   6        1.29        4.59      6.93 o
   0   7   6      492.52      539.03      8.24 o
   1   7   6      113.06      130.12      2.66 o
   2   7   6     1569.58     1602.95     14.54 o
   3   7   6      499.10      535.90      5.53 o
   4   7   6      178.40      191.68      3.16 o
   5   7   6      415.63      407.77      5.64 o
   6   7   6       41.30       43.10      3.18 o
   7   7   6       19.58       16.38      8.33 o
   8   7   6       37.23       26.47     21.92 o
   0   8   6       66.28       73.22      3.86 o
   1   8   6      938.97      994.45     25.00 o
   2   8   6     1389.83     1453.70     13.06 o
   3   8   6      315.08      297.07      3.54 o
   4   8   6      222.04      199.59      3.18 o
   5   8   6       94.07       76.98      1.67 o
   6   8   6       65.70       48.49      8.60 o
   7   8   6       85.53       83.80      9.47 o
   8   8   6       22.06       37.07     10.36 o
   0   9   6       16.08       19.99      2.61 o
   1   9   6      103.54       98.92      2.37 o
   2   9   6      216.05      213.13      2.82 o
   3   9   6      286.99      281.67      3.83 o
   4   9   6      237.10      227.01      8.76 o
   5   9   6      217.82      196.76      7.52 o
   6   9   6      298.67      301.85     20.62 o
   7   9   6       15.51        4.02      9.37 o
   0  10   6     1187.79     1218.46     18.04 o
   1  10   6     1075.68     1055.33     16.80 o
   2  10   6       23.51       24.30      2.06 o
   3  10   6      182.28      163.36      4.55 o
   4  10   6      249.18      263.26      4.25 o
   5  10   6      143.25      123.45      4.18 o
   6  10   6       43.05       33.48     12.92 o
   7  10   6       54.24       50.83      7.87 o
   0  11   6        3.93        1.54      2.32 o
   1  11   6      446.69      420.68     16.32 o
   2  11   6      308.17      311.16      5.41 o
   3  11   6      170.71      157.53      3.21 o
   4  11   6      347.96      329.15      9.97 o
   5  11   6       93.03       78.02      7.36 o
   6  11   6        3.66        8.38      3.90 o
   7  11   6       86.50      103.34     10.30 o
   0  12   6       73.36       62.85      4.87 o
   1  12   6       70.27       78.34      2.70 o
   2  12   6      856.05      872.66     21.95 o
   3  12   6       42.08       42.06      4.81 o
   4  12   6      329.87      292.73      4.79 o
   5  12   6       84.79       75.11      3.35 o
   6  12   6       67.33       60.43      4.21 o
   7  12   6      136.87      131.73     30.83 o
   0  13   6       47.61       47.08      4.64 o
   1  13   6       50.55       51.54      1.93 o
   2  13   6       52.66       45.83      1.92 o
   3  13   6      387.31      392.07     30.81 o
   4  13   6       32.28       28.68      3.11 o
   5  13   6       45.54       54.41      2.96 o
   6  13   6        1.17        3.70      9.76 o
   7  13   6       73.97       73.13     10.10 o
   0  14   6       70.75       80.86      5.53 o
   1  14   6      154.84      162.45      5.57 o
   2  14   6      205.10      204.52     12.86 o
   3  14   6      642.81      623.46      7.98 o
   4  14   6       40.37       45.69     15.00 o
   5  14   6       45.80       35.20      3.34 o
   6  14   6       22.19        8.63      7.94 o
   0  15   6       42.25       19.00      4.35 o
   1  15   6      345.88      305.39     10.45 o
   2  15   6      378.35      357.08      6.73 o
   3  15   6       19.64        4.55      2.98 o
   4  15   6      182.36      181.75      5.54 o
   5  15   6       10.85        1.05      2.57 o
   6  15   6       61.19       71.52      5.08 o
   0  16   6      158.75      151.35      7.14 o
   1  16   6       62.97       54.81      5.25 o
   2  16   6       46.99       52.46      4.91 o
   3  16   6      244.98      242.94     12.34 o
   4  16   6      145.20      131.47      6.30 o
   5  16   6       78.40       67.43      4.09 o
   6  16   6        5.25       -8.51     14.85 o
   0  17   6        7.28       -5.94      3.96 o
   1  17   6       91.49       77.04      3.77 o
   2  17   6       73.30       71.71      5.00 o
   3  17   6       71.01       56.95      5.92 o
   4  17   6        8.95       -1.04      4.80 o
   5  17   6       33.71       28.18      3.82 o
   6  17   6        5.93        2.81     19.06 o
   0  18   6       47.34       44.68      5.40 o
   1  18   6      122.90      120.83      4.85 o
   2  18   6       40.92       44.93     13.11 o
   3  18   6       44.44       38.38      5.63 o
   4  18   6       82.93       97.05      5.10 o
   5  18   6       42.13       43.12      4.26 o
   0  19   6       15.85       13.09      5.27 o
   1  19   6      134.99      143.42      5.00 o
   2  19   6      190.03      186.57      7.48 o
   3  19   6       24.92       31.80     11.69 o
   4  19   6       20.95       27.92      4.10 o
   5  19   6       48.73       43.18      5.25 o
   0  20   6       43.01       49.55      4.77 o
   1  20   6       42.31       35.80      9.10 o
   2  20   6      103.65      123.38     10.87 o
   3  20   6       19.20       12.95      5.59 o
   4  20   6       24.20       25.66      3.69 o
   0  21   6       11.44       13.56      5.00 o
   1  21   6       42.26       47.26      9.02 o
   2  21   6        7.16       12.00      5.11 o
   3  21   6       34.94       36.27      5.60 o
   4  21   6       38.74       54.47      4.20 o
   0  22   6       36.61       37.85      4.17 o
   1  22   6       19.41       14.80     18.61 o
   2  22   6       14.86       18.20      4.60 o
   3  22   6        2.64       20.21     10.30 o
   0  23   6       18.21       53.96      5.68 o
   1  23   6        0.25       -9.79      7.65 o
   2  23   6       34.94       16.95      6.43 o
   3  23   6       22.68       37.67     19.84 o
   0  24   6        2.08       20.59      8.05 o
   1  24   6      168.45      185.10     23.03 o
   1   0   7       62.32       53.73      2.37 o
   2   0   7       67.65       74.06      2.50 o
   3   0   7      120.58      136.26      3.02 o
   4   0   7        9.06        6.26      2.11 o
   5   0   7      329.36      342.35      5.97 o
   6   0   7        1.19       13.32      3.41 o
   7   0   7        5.32       -2.06      4.41 o
   8   0   7        6.23        0.00      2.61 o
   0   1   7      464.85      491.40      6.44 o
   1   1   7      339.41      348.96      4.22 o
   2   1   7      397.61      456.55      6.56 o
   3   1   7      110.65      106.69      1.84 o
   4   1   7       62.30       68.99      2.12 o
   5   1   7      246.50      260.26      3.63 o
   6   1   7      231.29      209.16     12.45 o
   7   1   7      161.11      149.53      5.72 o
   8   1   7        2.59        1.45      4.57 o
   0   2   7      248.82      258.07      4.67 o
   1   2   7      398.41      353.54      6.99 o
   2   2   7       90.45      111.57      5.12 o
   3   2   7       27.90       32.82      4.55 o
   4   2   7       95.41       90.54      2.15 o
   5   2   7      271.88      228.21     19.36 o
   6   2   7       86.10       65.83      3.42 o
   7   2   7        1.13       -1.90      6.50 o
   8   2   7        8.93       10.50      8.47 o
   0   3   7      349.12      410.57      5.89 o
   1   3   7      294.82      265.21      4.48 o
   2   3   7        5.71        9.97      2.22 o
   3   3   7      154.07      170.71      2.54 o
   4   3   7      155.87      174.37      2.98 o
   5   3   7      130.11      118.05      5.21 o
   6   3   7       23.95       22.76      1.54 o
   7   3   7       67.15       86.77      6.49 o
   8   3   7        4.49       26.48      5.63 o
   0   4   7      882.15      841.78     10.30 o
   1   4   7     1567.67     1602.00     14.54 o
   2   4   7     3246.21     3534.79     32.74 o
   3   4   7      153.59      170.81      2.53 o
   4   4   7      143.30      143.97     10.24 o
   5   4   7      121.15      137.28      3.71 o
   6   4   7       86.32       77.80      7.92 o
   7   4   7        5.09       10.49     10.58 o
   8   4   7       60.89       41.54     17.92 o
   0   5   7       20.26       21.61      2.55 o
   1   5   7     4316.07     4787.46     37.92 o
   2   5   7      343.30      343.25      3.81 o
   3   5   7      585.69      608.93      5.89 o
   4   5   7       15.22       12.52      3.39 o
   5   5   7      985.41     1026.36     21.27 o
   6   5   7       72.05       72.06      7.74 o
   7   5   7        2.22       -0.32      7.85 o
   8   5   7       45.78       58.08      7.49 o
   0   6   7       14.32        7.01      2.82 o
   1   6   7      851.52      882.10     17.24 o
   2   6   7      577.21      544.32      5.86 o
   3   6   7      109.65      136.19      2.36 o
   4   6   7      179.22      193.82      8.55 o
   5   6   7       42.31       44.91      5.98 o
   6   6   7       17.93       25.34      2.77 o
   7   6   7       22.80       11.36      6.86 o
   8   6   7        9.74        1.39     25.83 o
   0   7   7     1865.99     2026.22     24.71 o
   1   7   7      193.56      243.92      3.04 o
   2   7   7      376.59      377.25      4.43 o
   3   7   7      134.08      139.02      3.79 o
   4   7   7      234.76      226.99     11.40 o
   5   7   7      122.79       95.00      1.87 o
   6   7   7        8.93        6.31     22.20 o
   7   7   7       10.69       13.40     17.10 o
   8   7   7       19.15       25.93     10.52 o
   0   8   7     2182.94     2169.67     27.08 o
   1   8   7     1413.07     1522.91     13.62 o
   2   8   7      636.26      650.74      6.10 o
   3   8   7      290.58      306.15     11.57 o
   4   8   7      246.88      236.56      8.20 o
   5   8   7      236.49      235.35      4.46 o
   6   8   7      171.92      179.27     16.54 o
   7   8   7       96.78      148.87      9.88 o
   0   9   7        1.10       -1.04      3.13 o
   1   9   7      309.38      329.60      4.50 o
   2   9   7      413.61      419.46      5.15 o
   3   9   7      161.74      140.90      2.29 o
   4   9   7       15.55       15.30      1.26 o
   5   9   7      113.72       98.58      2.31 o
   6   9   7       27.95       20.83      5.97 o
   7   9   7       15.03       15.29      7.45 o
   0  10   7      130.22      127.00      3.65 o
   1  10   7      197.04      203.07      7.13 o
   2  10   7        0.42       -2.17      1.45 o
   3  10   7       38.64       37.53      1.60 o
   4  10   7       47.14       49.88      9.74 o
   5  10   7       67.55       75.43      3.42 o
   6  10   7       99.24      106.20     23.20 o
   7  10   7       13.25       21.61     23.04 o
   0  11   7      137.16      145.07      4.28 o
   1  11   7      553.01      552.69     16.66 o
   2  11   7       99.75       91.65      2.28 o
   3  11   7      133.25      145.36      3.08 o
   4  11   7       62.82       55.49      6.63 o
   5  11   7       22.64       26.81      4.28 o
   6  11   7       15.50       13.71      3.92 o
   7  11   7       17.44       25.81      6.84 o
   0  12   7      120.35      108.78      5.06 o
   1  12   7       48.49       51.33      2.34 o
   2  12   7      102.59       90.69      2.80 o
   3  12   7       10.02        0.91      3.39 o
   4  12   7        5.76        5.49      1.69 o
   5  12   7       23.35        4.59      2.58 o
   6  12   7        3.33       -5.66     12.89 o
   7  12   7       35.66       36.10      7.08 o
   0  13   7       20.51        7.79      2.89 o
   1  13   7      530.49      494.11      8.63 o
   2  13   7      271.25      252.94      4.90 o
   3  13   7        0.20        1.68      1.37 o
   4  13   7      190.74      191.61     21.35 o
   5  13   7        9.20       14.14      3.21 o
   6  13   7       54.60       50.46     15.09 o
   7  13   7       62.58       60.49     37.71 o
   0  14   7     1546.51     1530.41     31.57 o
   1  14   7       96.27       94.81      6.00 o
   2  14   7      783.06      777.48     10.18 o
   3  14   7       67.98       60.57      2.76 o
   4  14   7      232.98      183.16      7.42 o
   5  14   7       20.34       23.96      4.01 o
   6  14   7       51.06       68.63     12.26 o
   0  15   7       73.85       71.03      5.71 o
   1  15   7      278.77      275.51      6.41 o
   2  15   7      104.25       98.48      5.44 o
   3  15   7        6.24        6.79      3.25 o
   4  15   7       52.66       60.33      4.64 o
   5  15   7        4.88       -1.67      3.11 o
   6  15   7       11.45        6.31      5.49 o
   0  16   7      201.71      190.11      8.00 o
   1  16   7       74.49       61.73      9.41 o
   2  16   7       11.74        4.96      2.11 o
   3  16   7      355.27      337.84     10.10 o
   4  16   7       10.42       12.23      4.43 o
   5  16   7       90.37       89.44      4.20 o
   6  16   7      111.11      131.87     19.75 o
   0  17   7      267.58      270.14      9.02 o
   1  17   7       77.00       95.68      6.21 o
   2  17   7      218.12      223.53     24.75 o
   3  17   7       71.85       78.59      6.09 o
   4  17   7      121.70      144.06      9.14 o
   5  17   7       25.34       21.84      3.07 o
   6  17   7       35.60       39.05     15.45 o
   0  18   7        0.24       20.28      6.54 o
   1  18   7       85.29       87.33      4.52 o
   2  18   7      222.52      231.53      5.53 o
   3  18   7        1.18       12.02      4.41 o
   4  18   7       43.43       47.50      7.65 o
   5  18   7       43.50       52.24      8.20 o
   0  19   7       42.32       25.05      4.69 o
   1  19   7       29.11       30.14      3.72 o
   2  19   7       19.62       21.81      2.99 o
   3  19   7       75.71       75.57      8.17 o
   4  19   7        2.24       18.76      9.25 o
   5  19   7      113.66      138.09      6.09 o
   0  20   7       72.70       58.57      5.94 o
   1  20   7       33.73       41.69      5.16 o
   2  20   7       57.93       59.46      7.16 o
   3  20   7      118.66      133.27      9.11 o
   4  20   7      104.70      123.05     12.33 o
   0  21   7       79.29       72.13      6.57 o
   1  21   7       15.39       10.63      2.43 o
   2  21   7        4.81       -3.49      4.66 o
   3  21   7       21.73       12.96      3.86 o
   4  21   7       43.42       33.01      4.44 o
   0  22   7       79.66       68.87      5.63 o
   1  22   7       61.84       79.38      5.74 o
   2  22   7       21.74       39.45      7.40 o
   3  22   7       78.59       74.91      9.59 o
   0  23   7        0.31       19.58      5.42 o
   1  23   7      102.64      112.26     26.63 o
   2  23   7        7.97       14.17      6.79 o
   0  24   7        2.09      -12.40      8.26 o
   1  24   7        0.59        1.12      4.10 o
   0   0   8      740.97      733.99     14.88 o
   1   0   8       97.78      105.44      2.97 o
   2   0   8     1415.71     1374.19     19.16 o
   3   0   8       10.36        6.52      1.82 o
   4   0   8      608.11      607.04     10.35 o
   5   0   8        8.14       17.49      2.03 o
   6   0   8      591.10      548.83     14.36 o
   7   0   8       46.38       45.54      5.89 o
   8   0   8        0.24       -3.39      6.23 o
   0   1   8     1815.80     1794.87     20.52 o
   1   1   8      276.85      338.10      3.54 o
   2   1   8      573.08      539.44      7.89 o
   3   1   8       14.92       20.28      3.81 o
   4   1   8      111.58      110.31      7.46 o
   5   1   8      242.22      250.10      8.19 o
   6   1   8       79.51       73.99      3.24 o
   7   1   8       93.70       81.93      5.85 o
   8   1   8       12.95       27.29      4.87 o
   0   2   8     1384.89     1510.26     17.57 o
   1   2   8      773.01      772.50     11.22 o
   2   2   8       46.40       52.78      1.80 o
   3   2   8     1072.92     1069.02     15.84 o
   4   2   8       20.04       23.92      8.08 o
   5   2   8       27.78       34.70      1.19 o
   6   2   8      309.35      316.71      6.51 o
   7   2   8       49.32       55.09     18.82 o
   8   2   8       64.89       89.47      8.60 o
   0   3   8       46.34       49.11      2.95 o
   1   3   8      585.32      624.65      8.05 o
   2   3   8     1676.48     1818.72     31.71 o
   3   3   8       64.30       53.03      4.35 o
   4   3   8      223.58      222.23      3.22 o
   5   3   8       36.54       30.71      3.55 o
   6   3   8      143.92      107.92      3.53 o
   7   3   8        3.88        0.69      3.36 o
   8   3   8       14.22        9.57      4.97 o
   0   4   8     1426.22     1400.64     16.92 o
   1   4   8      308.37      317.06      4.60 o
   2   4   8      350.42      380.40      4.45 o
   3   4   8       10.28       10.26      5.07 o
   4   4   8      202.61      187.29      7.29 o
   5   4   8      111.70      113.45      2.29 o
   6   4   8      168.39      170.06      4.55 o
   7   4   8       16.86       10.96      2.82 o
   8   4   8       35.75       28.76      9.31 o
   0   5   8     2237.87     2234.84     27.48 o
   1   5   8     1122.48     1219.12     11.08 o
   2   5   8      338.69      356.30      8.82 o
   3   5   8      111.82      112.21      2.04 o
   4   5   8       96.93       94.21      4.09 o
   5   5   8      107.98      104.35      2.13 o
   6   5   8      266.87      254.44     14.29 o
   7   5   8        3.37        4.66     11.44 o
   8   5   8       18.61       41.58      8.28 o
   0   6   8       14.62       12.51      2.63 o
   1   6   8     2452.52     2503.11     38.74 o
   2   6   8      152.76      152.36      2.26 o
   3   6   8      318.44      345.20      4.20 o
   4   6   8      183.48      161.81      3.03 o
   5   6   8      160.19      158.38     13.46 o
   6   6   8       21.52       15.47      2.62 o
   7   6   8        3.59        4.42      5.07 o
   8   6   8        1.78       17.76      6.96 o
   0   7   8      109.81       96.03      2.53 o
   1   7   8      320.39      318.88      3.67 o
   2   7   8     2289.31     2406.73     20.16 o
   3   7   8      110.65      122.79      2.24 o
   4   7   8      123.34      115.36      9.36 o
   5   7   8       80.15       74.76      1.81 o
   6   7   8       13.44        7.70      2.44 o
   7   7   8       65.96       62.49     11.37 o
   0   8   8     2118.39     2153.17     26.98 o
   1   8   8      477.49      496.79      5.09 o
   2   8   8      296.29      288.25      4.95 o
   3   8   8       68.55       71.25      2.84 o
   4   8   8      230.35      222.09      3.22 o
   5   8   8       36.44       39.18      4.44 o
   6   8   8      111.96      119.30     12.76 o
   7   8   8       47.44       37.45      7.16 o
   0   9   8      363.83      364.19      6.78 o
   1   9   8      157.19      183.73      9.61 o
   2   9   8      514.76      537.75     10.13 o
   3   9   8       78.62       73.50      6.22 o
   4   9   8      188.13      180.31      8.46 o
   5   9   8      190.19      200.54      4.16 o
   6   9   8       33.61       39.05      4.51 o
   7   9   8       97.63      117.64     11.85 o
   0  10   8      871.77      904.76     13.61 o
   1  10   8       17.96       18.54      2.19 o
   2  10   8      134.82      145.09      3.88 o
   3  10   8       17.73       18.25      1.47 o
   4  10   8      143.20      124.33      5.41 o
   5  10   8       40.33       31.60      2.71 o
   6  10   8        7.31       -5.84      3.89 o
   7  10   8       11.69        3.03     19.55 o
   0  11   8      354.99      339.38      7.74 o
   1  11   8      309.20      283.91      5.23 o
   2  11   8      192.54      203.38      3.54 o
   3  11   8       77.46       66.38      3.68 o
   4  11   8       23.70       31.27      1.58 o
   5  11   8       94.38       87.68      4.69 o
   6  11   8      103.55       89.45      7.68 o
   7  11   8        9.20       -4.92     15.61 o
   0  12   8     1824.58     1894.71     33.73 o
   1  12   8      106.72       88.30      3.06 o
   2  12   8      229.12      247.69     14.66 o
   3  12   8       30.08       22.07      2.40 o
   4  12   8       19.55       22.53      3.94 o
   5  12   8       66.97       59.05      8.38 o
   6  12   8       27.04       19.67     12.92 o
   7  12   8      108.32      100.78     13.18 o
   0  13   8      564.56      557.17     12.96 o
   1  13   8      433.71      419.12     25.68 o
   2  13   8      103.75       99.04     11.48 o
   3  13   8       25.23       17.02      5.33 o
   4  13   8      115.35       96.24     12.89 o
   5  13   8       38.88       36.52      4.54 o
   6  13   8       36.93       37.92      4.59 o
   7  13   8       57.26       60.90     10.48 o
   0  14   8      262.50      323.50     10.45 o
   1  14   8        4.04       -0.33      2.20 o
   2  14   8       12.55        9.59      2.13 o
   3  14   8      502.10      470.69     14.02 o
   4  14   8        0.25        4.39      8.32 o
   5  14   8       51.46       48.44      3.39 o
   6  14   8        8.70       23.70      4.45 o
   0  15   8      971.24      973.00     22.16 o
   1  15   8      320.55      312.82      8.28 o
   2  15   8       65.66       69.90      5.15 o
   3  15   8      220.68      201.67     21.98 o
   4  15   8       19.17       10.68      6.78 o
   5  15   8      110.38      122.79     17.97 o
   6  15   8       22.15       11.57      4.76 o
   0  16   8      148.14      118.76      6.33 o
   1  16   8      154.65      160.85      5.22 o
   2  16   8      267.13      248.60      5.76 o
   3  16   8       31.10       24.07      3.73 o
   4  16   8      136.73      115.27      7.42 o
   5  16   8       20.62       35.56      3.81 o
   6  16   8       15.04       20.92     11.85 o
   0  17   8        5.54        6.75      4.46 o
   1  17   8        7.51        0.09      6.49 o
   2  17   8       48.15       49.67      4.74 o
   3  17   8        6.69       16.31      3.69 o
   4  17   8      119.27      123.77      5.06 o
   5  17   8       11.41        2.80      7.52 o
   0  18   8       63.32       58.81      5.45 o
   1  18   8       17.84       19.55     14.43 o
   2  18   8       74.67       87.23      7.89 o
   3  18   8        9.46       11.39      3.86 o
   4  18   8       60.37       55.29      5.27 o
   5  18   8       44.16       43.93      6.07 o
   0  19   8        4.08       -5.94      3.96 o
   1  19   8      106.34       91.88      4.67 o
   2  19   8       38.46       49.18      4.69 o
   3  19   8      114.10      143.05     13.37 o
   4  19   8      115.11      110.48      5.04 o
   5  19   8      141.88      128.93     13.42 o
   0  20   8       12.52       22.99      6.20 o
   1  20   8       25.13       29.02      7.22 o
   2  20   8       48.41       50.87     13.75 o
   3  20   8       86.35       83.48      7.62 o
   4  20   8      144.84      155.16      6.86 o
   0  21   8       16.33       -7.82      5.21 o
   1  21   8       24.35       18.42      2.66 o
   2  21   8       14.54       21.31     17.07 o
   3  21   8       27.52       21.19      4.56 o
   4  21   8       81.34      104.60     16.34 o
   0  22   8       42.90       58.08      5.42 o
   1  22   8      106.44      118.32      5.65 o
   2  22   8        4.53        0.96      9.62 o
   3  22   8        0.15       18.30      7.31 o
   0  23   8       21.92       20.59      4.98 o
   1  23   8        7.01        7.82      5.37 o
   2  23   8       73.03       88.91      5.57 o
   0  24   8        2.07       -0.52      7.85 o
   1   0   9      291.88      351.37      6.05 o
   2   0   9      310.28      303.48      5.63 o
   3   0   9        0.57        7.53      1.85 o
   4   0   9      225.49      232.29      4.93 o
   5   0   9      340.32      325.82      6.41 o
   6   0   9        5.98        7.79      3.88 o
   7   0   9        4.36       16.16      5.19 o
   8   0   9        1.78       -1.30      8.11 o
   0   1   9      391.36      415.83      5.92 o
   1   1   9      458.27      494.33     10.78 o
   2   1   9      880.32      902.37     36.91 o
   3   1   9      766.61      772.00     20.23 o
   4   1   9      325.43      336.36      8.58 o
   5   1   9      232.13      222.29      3.82 o
   6   1   9      343.53      323.95     23.57 o
   7   1   9       26.60       19.99      3.11 o
   8   1   9       23.16       17.32      6.15 o
   0   2   9      178.59      194.60      4.07 o
   1   2   9      706.16      810.36     21.14 o
   2   2   9      180.88      163.13      2.76 o
   3   2   9      494.79      516.41      5.19 o
   4   2   9      508.97      509.91     11.69 o
   5   2   9      506.69      490.23      6.51 o
   6   2   9      147.28      147.96      6.74 o
   7   2   9       10.46        2.74      8.82 o
   8   2   9       58.46       50.04     11.03 o
   0   3   9     2383.50     2471.27     28.88 o
   1   3   9      559.24      574.34      6.49 o
   2   3   9      169.23      166.83      2.91 o
   3   3   9       58.41       51.72      1.72 o
   4   3   9      168.59      160.24      3.02 o
   5   3   9       76.45       90.50      4.46 o
   6   3   9      139.37      149.72     24.40 o
   7   3   9       88.66       98.06     10.48 o
   8   3   9        4.98       -2.13      6.11 o
   0   4   9     5389.52     5621.94     75.05 o
   1   4   9      761.18      744.27      7.77 o
   2   4   9      322.83      341.99      4.16 o
   3   4   9      122.59      123.46      4.67 o
   4   4   9      427.13      436.29      6.41 o
   5   4   9       87.73       87.43      9.41 o
   6   4   9       32.51       39.02      8.29 o
   7   4   9       15.94       20.04      6.37 o
   8   4   9       35.53       79.96     30.84 o
   0   5   9       17.99       12.51      3.41 o
   1   5   9      383.16      378.60     14.45 o
   2   5   9      407.22      407.99      6.52 o
   3   5   9      661.24      673.50      8.80 o
   4   5   9      117.41      138.21      2.74 o
   5   5   9       71.16       63.94      1.76 o
   6   5   9       59.03       62.92     11.80 o
   7   5   9       64.99       62.36     14.85 o
   8   5   9       38.85       74.13     10.99 o
   0   6   9       16.31       18.30      2.35 o
   1   6   9      194.28      207.86      2.97 o
   2   6   9        1.26       -2.00      1.43 o
   3   6   9        5.47        5.36      1.49 o
   4   6   9      229.33      212.76     14.02 o
   5   6   9       77.86       75.35      5.64 o
   6   6   9        6.04        2.49      4.01 o
   7   6   9        5.10        4.59      5.59 o
   0   7   9      188.90      163.91      3.73 o
   1   7   9      239.38      233.49      3.70 o
   2   7   9      898.55      939.85     16.32 o
   3   7   9      724.08      735.63      7.72 o
   4   7   9       49.24       65.37      2.10 o
   5   7   9       21.64       19.37      1.43 o
   6   7   9        4.17        2.24      5.71 o
   7   7   9       88.87       83.21      5.88 o
   0   8   9        1.31        2.87      1.30 o
   1   8   9      588.66      584.28      5.78 o
   2   8   9       50.87       45.51      1.85 o
   3   8   9       12.35        5.95      5.73 o
   4   8   9       12.20        6.00      4.71 o
   5   8   9       49.31       43.84      7.79 o
   6   8   9       31.60       35.60     16.84 o
   7   8   9       26.46       29.92      6.61 o
   0   9   9      183.37      180.44      4.33 o
   1   9   9      121.18      112.82      2.40 o
   2   9   9       39.10       37.38      8.60 o
   3   9   9       24.51       15.70      1.49 o
   4   9   9       87.97       95.47      7.34 o
   5   9   9       10.90       14.58      5.59 o
   6   9   9       56.48       48.57     15.59 o
   7   9   9       52.23       59.34      5.28 o
   0  10   9       22.54       20.28      2.61 o
   1  10   9      522.33      539.14     13.15 o
   2  10   9      101.14       99.04      2.74 o
   3  10   9       23.07       23.76      5.72 o
   4  10   9       39.89       32.71      3.08 o
   5  10   9       38.74       24.16      5.76 o
   6  10   9       41.50       36.44      3.96 o
   7  10   9       62.27       83.09      9.57 o
   0  11   9        1.13        4.14      3.62 o
   1  11   9       23.94       24.10      4.57 o
   2  11   9      367.92      368.57     31.55 o
   3  11   9      245.21      248.69      4.27 o
   4  11   9       23.18       24.25      1.94 o
   5  11   9      107.82       92.04      5.27 o
   6  11   9       14.61       24.72      5.19 o
   7  11   9       87.35      122.87     13.76 o
   0  12   9      219.04      195.95      7.22 o
   1  12   9      291.01      277.61     10.26 o
   2  12   9       35.27       35.63      2.38 o
   3  12   9      170.94      191.86     14.38 o
   4  12   9       92.72       70.61      3.44 o
   5  12   9        3.34        2.69      3.25 o
   6  12   9       54.91       38.04     23.67 o
   7  12   9        3.68       14.34      9.49 o
   0  13   9        9.98        1.04      4.93 o
   1  13   9      945.97      910.37     24.89 o
   2  13   9       12.80       19.61      2.16 o
   3  13   9       25.10       25.52     11.27 o
   4  13   9       56.65       52.55      3.63 o
   5  13   9      126.37      133.26      4.72 o
   6  13   9       43.52       35.42     12.00 o
   0  14   9      194.21      175.70      7.27 o
   1  14   9       78.30       65.66     10.69 o
   2  14   9       89.38       67.66      6.41 o
   3  14   9        8.81        5.10      3.38 o
   4  14   9        8.07        1.84      3.62 o
   5  14   9       40.44       39.21      3.39 o
   6  14   9      134.29      163.04     48.34 o
   0  15   9       48.31       43.61      4.90 o
   1  15   9      288.84      266.64     22.39 o
   2  15   9       12.34        3.26      5.21 o
   3  15   9      176.54      181.09      4.80 o
   4  15   9       52.46       36.74      3.62 o
   5  15   9       61.00       72.38     14.40 o
   6  15   9       26.81       18.86      3.79 o
   0  16   9       92.66       97.96      5.76 o
   1  16   9      128.80      119.84     13.41 o
   2  16   9       66.50       71.44      6.66 o
   3  16   9      123.50      140.49     13.89 o
   4  16   9       35.18       36.82      4.13 o
   5  16   9       15.19       35.61      9.59 o
   6  16   9       78.79       89.28      6.22 o
   0  17   9        3.05        1.85      3.94 o
   1  17   9      240.39      245.52      6.44 o
   2  17   9      259.27      267.10      6.46 o
   3  17   9       58.87       60.41      7.55 o
   4  17   9       63.41       70.61      4.48 o
   5  17   9       40.76       55.67      7.06 o
   0  18   9      125.24      120.54      7.09 o
   1  18   9       49.86       53.38      9.18 o
   2  18   9       72.57       72.36     14.36 o
   3  18   9       11.46       22.59      6.07 o
   4  18   9       20.15       21.78      3.68 o
   5  18   9       29.66       18.85     11.59 o
   0  19   9       68.50       89.83      5.81 o
   1  19   9       17.25       15.88      3.26 o
   2  19   9       16.07       -6.19      8.35 o
   3  19   9       62.98       62.09      5.11 o
   4  19   9       49.26       41.47      4.26 o
   0  20   9       17.99        6.02      5.24 o
   1  20   9        4.21        1.98      2.51 o
   2  20   9       98.11      110.36      5.71 o
   3  20   9       63.20       48.51      7.89 o
   4  20   9       24.18       37.08      4.01 o
   0  21   9        9.47        3.39      5.47 o
   1  21   9        0.77       -2.87      4.05 o
   2  21   9       34.81       45.76      5.06 o
   3  21   9       52.66       53.36      4.07 o
   0  22   9        1.22       11.50      4.72 o
   1  22   9       71.47       76.26      8.81 o
   2  22   9       65.33       93.87     14.95 o
   3  22   9       76.26       74.72      5.82 o
   0  23   9       14.73       22.68      5.24 o
   1  23   9        4.12       -6.17      4.11 o
   2  23   9       19.82        7.01      4.32 o
   0   0  10      892.93      957.96     17.00 o
   1   0  10      527.65      510.20      8.76 o
   2   0  10      130.46       99.89      3.23 o
   3   0  10      836.61      867.27     12.36 o
   4   0  10      695.01      713.13     11.21 o
   5   0  10      304.00      260.68      6.78 o
   6   0  10        8.31        6.52      4.20 o
   7   0  10        6.97        6.75      4.46 o
   8   0  10        0.30       -6.52      4.69 o
   0   1  10       77.99      110.81      3.39 o
   1   1  10     1062.98     1065.64     16.88 o
   2   1  10      515.82      499.46      8.65 o
   3   1  10      152.52      146.43      2.48 o
   4   1  10      470.28      447.13      5.74 o
   5   1  10      272.49      261.57      5.88 o
   6   1  10      405.00      398.88      7.75 o
   7   1  10       12.60        5.50      4.03 o
   8   1  10       35.85       77.75     11.67 o
   0   2  10     1710.20     1803.08     23.30 o
   1   2  10      344.12      352.52      4.48 o
   2   2  10      588.64      620.26     11.65 o
   3   2  10      436.42      410.89      4.63 o
   4   2  10      117.78      109.84      3.39 o
   5   2  10      135.55      138.88      3.01 o
   6   2  10      107.98       93.07      4.63 o
   7   2  10       15.96       -8.65      5.77 o
   8   2  10        6.00        2.59      6.49 o
   0   3  10      278.90      277.10      5.37 o
   1   3  10      795.46      771.20      7.60 o
   2   3  10      672.67      660.17     16.62 o
   3   3  10      614.87      591.05      7.47 o
   4   3  10       95.90      105.44      2.39 o
   5   3  10      228.43      222.05      8.86 o
   6   3  10      163.45      155.94      4.70 o
   7   3  10      105.06       80.04      6.26 o
   8   3  10       99.51       94.19      9.18 o
   0   4  10       69.08       79.43      3.15 o
   1   4  10      125.33      136.49      3.95 o
   2   4  10       56.87       52.06      4.30 o
   3   4  10      392.93      391.56     15.41 o
   4   4  10      217.69      213.38      6.87 o
   5   4  10      133.74      116.76     12.36 o
   6   4  10       24.41       15.57      3.26 o
   7   4  10       83.73       62.58      3.80 o
   0   5  10       15.89        3.62      2.58 o
   1   5  10      657.55      707.64     18.47 o
   2   5  10       23.59       27.44      5.12 o
   3   5  10      462.36      487.86      6.41 o
   4   5  10      895.03      932.45     28.69 o
   5   5  10       12.54       16.07      2.61 o
   6   5  10        6.72       13.73      3.31 o
   7   5  10       13.39       18.11      4.87 o
   0   6  10      580.20      569.45      7.72 o
   1   6  10      575.56      551.43      7.21 o
   2   6  10      295.57      303.53      4.72 o
   3   6  10      323.97      353.84      4.93 o
   4   6  10       82.21       74.65      5.12 o
   5   6  10      319.99      316.44      5.20 o
   6   6  10       20.10       12.55      4.14 o
   7   6  10       36.19       25.30      3.62 o
   0   7  10      128.62      131.04      4.07 o
   1   7  10      910.56      908.02     26.24 o
   2   7  10      395.89      411.54      4.84 o
   3   7  10       45.09       31.00      2.66 o
   4   7  10      127.05      129.50      6.23 o
   5   7  10       13.73       12.76      2.02 o
   6   7  10        1.68        1.05      2.43 o
   7   7  10       15.81       21.32      3.92 o
   0   8  10      313.28      308.56      5.68 o
   1   8  10      152.01      146.22      6.02 o
   2   8  10      259.02      244.76      3.93 o
   3   8  10       24.87       20.04      2.50 o
   4   8  10       30.89       24.24      1.41 o
   5   8  10        1.40       -1.38      5.34 o
   6   8  10        2.96        1.18      2.68 o
   7   8  10       61.01       75.73      5.16 o
   0   9  10       59.34       67.80      2.40 o
   1   9  10     1191.46     1222.57     13.00 o
   2   9  10      196.95      172.48      9.74 o
   3   9  10       58.81       54.03      2.40 o
   4   9  10      163.05      144.74      2.60 o
   5   9  10       11.42        8.61      2.55 o
   6   9  10        9.26       19.68      7.98 o
   7   9  10       19.11       16.95      4.56 o
   0  10  10       45.71       51.14      3.47 o
   1  10  10      363.09      393.17     14.22 o
   2  10  10      134.18      125.74      2.56 o
   3  10  10      120.24      135.73      9.37 o
   4  10  10       47.13       29.16      1.63 o
   5  10  10      146.04      134.99      4.42 o
   6  10  10       63.62       42.13      9.49 o
   7  10  10       29.49       19.00      4.93 o
   0  11  10      225.01      189.23      7.56 o
   1  11  10      591.48      553.94     20.63 o
   2  11  10      110.44      118.52      4.98 o
   3  11  10       81.03       82.16      2.88 o
   4  11  10      215.57      213.57      5.67 o
   5  11  10       18.78       20.66      2.58 o
   6  11  10       13.64       15.90      5.21 o
   7  11  10       18.46        9.24     12.15 o
   0  12  10     1462.65     1401.87     30.24 o
   1  12  10      174.50      199.54     12.55 o
   2  12  10      404.45      387.25     10.83 o
   3  12  10      122.79      111.23      2.72 o
   4  12  10       51.47       61.68      3.83 o
   5  12  10       36.91       26.49      3.28 o
   6  12  10        7.70        8.74      8.59 o
   0  13  10       56.00       62.07      5.84 o
   1  13  10      200.43      207.67      5.76 o
   2  13  10       14.24        7.24      6.36 o
   3  13  10      254.69      215.71      9.05 o
   4  13  10      184.28      187.34     15.98 o
   5  13  10       31.56       28.66      9.85 o
   6  13  10        6.27       -0.57      7.29 o
   0  14  10       18.27       13.32      4.48 o
   1  14  10      158.87      142.42      7.34 o
   2  14  10      104.81      123.03      3.52 o
   3  14  10       43.93       38.35      6.62 o
   4  14  10       85.94      112.12      9.68 o
   5  14  10       36.49       48.13     10.10 o
   6  14  10       33.44       38.64     26.28 o
   0  15  10        0.01        0.00      2.61 o
   1  15  10      205.94      175.49      6.62 o
   2  15  10       15.92        9.69      3.91 o
   3  15  10       15.85       14.54      3.62 o
   4  15  10       16.24       18.03      3.16 o
   5  15  10        1.10        4.12      3.61 o
   6  15  10       30.12       39.90      8.46 o
   0  16  10      774.43      742.75     18.48 o
   1  16  10       22.31       12.36      3.51 o
   2  16  10       80.99       85.14     15.54 o
   3  16  10        6.47       12.47      4.30 o
   4  16  10       48.71       48.82      9.02 o
   5  16  10        6.36        3.62      4.30 o
   0  17  10      209.21      208.80      8.86 o
   1  17  10       73.87       55.99      3.77 o
   2  17  10       52.89       75.00      4.89 o
   3  17  10       52.72       45.52      4.80 o
   4  17  10      105.99      103.60      4.86 o
   5  17  10       21.22        9.00     11.17 o
   0  18  10       20.11       16.42      4.72 o
   1  18  10       10.34        5.62      5.71 o
   2  18  10       40.46       41.39      3.23 o
   3  18  10       49.34       35.96      4.31 o
   4  18  10       66.66       71.21      9.44 o
   5  18  10       89.23      101.73     20.31 o
   0  19  10        3.77        1.85      6.26 o
   1  19  10       20.24       14.43      4.57 o
   2  19  10       18.36       13.65      4.26 o
   3  19  10      132.95      148.91      6.62 o
   4  19  10      131.58      147.92      7.43 o
   0  20  10        2.81       11.94      5.47 o
   1  20  10      149.66      153.08     18.48 o
   2  20  10       90.48       96.02     19.20 o
   3  20  10       64.32       59.67     33.74 o
   4  20  10        7.90       -0.22      3.56 o
   0  21  10        0.48        8.84      8.34 o
   1  21  10       48.97       51.49      3.52 o
   2  21  10       38.62       34.38     16.02 o
   3  21  10        5.97       18.60      3.91 o
   0  22  10       11.43       18.46      4.72 o
   1  22  10       76.32      112.98     16.72 o
   2  22  10        6.34        7.39      5.59 o
   1  23  10       10.59        7.83      7.33 o
   1   0  11        0.88       -2.35      2.63 o
   2   0  11      565.20      564.83      8.45 o
   3   0  11      151.69      120.54      3.55 o
   4   0  11      105.42      113.55      3.78 o
   5   0  11      172.87      163.91      5.37 o
   6   0  11       31.43       20.59      4.41 o
   7   0  11        2.53        9.41      4.46 o
   0   1  11        7.43       10.64      2.63 o
   1   1  11      337.19      339.72      6.24 o
   2   1  11      138.08      132.82      5.19 o
   3   1  11     1407.19     1505.79     18.17 o
   4   1  11       82.55       67.69      7.27 o
   5   1  11      104.97      100.64      7.65 o
   6   1  11      115.27      118.13      5.25 o
   7   1  11        5.70       13.68      4.18 o
   0   2  11     1327.53     1327.89     17.65 o
   1   2  11      204.29      208.86      7.47 o
   2   2  11       69.90       60.57      4.51 o
   3   2  11      498.73      502.83      6.26 o
   4   2  11     2086.76     1962.99     21.31 o
   5   2  11       71.76       61.83      2.39 o
   6   2  11       54.58       57.80      3.73 o
   7   2  11       19.49       11.86      3.58 o
   0   3  11      304.45      311.98      5.71 o
   1   3  11      208.57      211.84      3.14 o
   2   3  11       79.00       79.74      2.13 o
   3   3  11      224.71      237.06      4.04 o
   4   3  11      279.07      288.50     12.38 o
   5   3  11       37.72       39.36      3.39 o
   6   3  11       25.66       20.32     10.56 o
   7   3  11       28.67       16.33      3.41 o
   0   4  11     1233.15     1415.19     19.45 o
   1   4  11       64.71       64.92      6.36 o
   2   4  11       14.63       14.39      3.65 o
   3   4  11      202.20      204.64      3.47 o
   4   4  11        2.20        4.59      1.50 o
   5   4  11      139.23      147.08      3.73 o
   6   4  11       61.79       58.10      3.36 o
   7   4  11       15.70       13.02      3.70 o
   0   5  11      507.43      545.05      8.29 o
   1   5  11       23.45       27.45      1.78 o
   2   5  11      119.37       96.57      2.52 o
   3   5  11      801.78      781.56     19.88 o
   4   5  11      383.11      396.85     12.89 o
   5   5  11       12.66       13.82      3.27 o
   6   5  11        1.10        1.14      2.88 o
   7   5  11       70.34       72.13      5.01 o
   0   6  11      571.95      572.53      8.50 o
   1   6  11      993.38     1012.34     30.34 o
   2   6  11       66.41       60.68      5.19 o
   3   6  11       30.29       24.66      1.52 o
   4   6  11      161.57      158.46      3.00 o
   5   6  11       74.93       70.26     10.40 o
   6   6  11       60.65       39.03      5.46 o
   7   6  11        5.39       11.85      5.62 o
   0   7  11      186.82      188.78      4.43 o
   1   7  11      162.14      163.31      3.17 o
   2   7  11      305.78      299.92      4.53 o
   3   7  11      631.52      626.20      7.12 o
   4   7  11       56.14       53.85      2.01 o
   5   7  11       15.85        8.39      2.25 o
   6   7  11       80.53       74.21      8.63 o
   7   7  11      247.37      257.24     22.13 o
   0   8  11       23.36       19.29      2.55 o
   1   8  11      393.95      375.23      7.79 o
   2   8  11     1001.56      985.21     33.90 o
   3   8  11       68.11       57.64      2.68 o
   4   8  11       26.17       30.18      1.67 o
   5   8  11       72.87       66.19      3.40 o
   6   8  11       26.32       26.56      3.38 o
   7   8  11       39.38       39.18     11.13 o
   0   9  11       67.45       72.39      2.48 o
   1   9  11      437.12      419.87      5.72 o
   2   9  11      435.78      393.16      9.59 o
   3   9  11        8.38        8.96      1.58 o
   4   9  11       61.01       56.10      6.66 o
   5   9  11       17.37       16.89      5.85 o
   6   9  11        9.07       13.31      6.51 o
   7   9  11        5.32       -0.36      5.75 o
   0  10  11     1574.54     1659.34     40.77 o
   1  10  11       46.52       34.31      2.24 o
   2  10  11      305.82      329.32     10.49 o
   3  10  11       62.16       54.31      1.88 o
   4  10  11       39.32       32.57      1.75 o
   5  10  11       11.74       19.06      2.77 o
   6  10  11       79.17       78.12      5.98 o
   7  10  11       24.91       20.80      7.69 o
   0  11  11       53.21       45.98      5.47 o
   1  11  11      484.13      517.83      8.96 o
   2  11  11      472.76      499.05      6.88 o
   3  11  11       56.71       52.23      4.63 o
   4  11  11      206.94      168.64     20.44 o
   5  11  11        3.53        8.66      6.79 o
   6  11  11       77.69       63.55      5.65 o
   0  12  11     1659.29     1777.11     36.76 o
   1  12  11      146.36      150.67     22.44 o
   2  12  11       25.84       20.82     19.95 o
   3  12  11       60.73       47.79      2.48 o
   4  12  11       20.20       33.94     14.04 o
   5  12  11        3.20       -4.24      2.84 o
   6  12  11       65.30       65.99      6.89 o
   0  13  11       76.46       80.00      5.50 o
   1  13  11       19.98       19.00      3.77 o
   2  13  11      126.44       95.56      5.23 o
   3  13  11      106.13      106.32      4.82 o
   4  13  11        1.58        5.07      3.70 o
   5  13  11        5.11        5.46      5.59 o
   6  13  11      121.86      115.50      7.20 o
   0  14  11      205.76      218.24      8.11 o
   1  14  11       54.11       47.77      3.63 o
   2  14  11      102.40       75.46      7.83 o
   3  14  11       54.63       58.43      9.02 o
   4  14  11       41.99       41.71     11.72 o
   5  14  11      156.47      160.70     13.24 o
   6  14  11        3.30       11.45      4.86 o
   0  15  11        1.29        2.87      4.72 o
   1  15  11       44.15       32.24      3.38 o
   2  15  11       26.05       22.36      2.99 o
   3  15  11       22.32       19.94      5.90 o
   4  15  11       17.84       11.67      3.27 o
   5  15  11       49.00       54.19      6.11 o
   6  15  11       24.43       33.47      4.87 o
   0  16  11       10.54       18.30      4.69 o
   1  16  11        2.65       -6.22      4.15 o
   2  16  11       54.48       42.04      3.42 o
   3  16  11       13.20       28.36      9.36 o
   4  16  11        0.31        6.28      3.46 o
   5  16  11        3.05       -0.17      7.40 o
   0  17  11       13.33        5.71      5.71 o
   1  17  11       49.03       44.25      9.71 o
   2  17  11       57.73       42.79      4.97 o
   3  17  11       16.95        4.27      5.34 o
   4  17  11       91.79       85.95     14.26 o
   5  17  11      108.80      127.07      5.79 o
   0  18  11       39.27       35.69      5.40 o
   1  18  11       22.31       15.65      3.26 o
   2  18  11       16.17       21.64      4.07 o
   3  18  11       44.20       44.82      4.29 o
   4  18  11       28.07       53.86     22.42 o
   0  19  11       74.64       67.80      6.13 o
   1  19  11        8.48       16.44      3.78 o
   2  19  11       19.25       40.76     15.01 o
   3  19  11       68.41       70.06      6.11 o
   4  19  11       76.24       81.29      6.66 o
   0  20  11       34.21       30.32      6.05 o
   1  20  11       16.73       14.11      6.27 o
   2  20  11       35.40       35.08      9.31 o
   3  20  11        7.51       13.17      4.30 o
   0  21  11        8.33       -2.06      4.69 o
   1  21  11      156.92      184.08     16.62 o
   2  21  11        5.98       10.58      4.86 o
   3  21  11       33.96       37.77      8.73 o
   0  22  11       29.30       35.11      4.59 o
   1  22  11       95.62      101.60     16.25 o
   2  22  11       38.92       50.04     12.17 o
   0  23  11        0.15        5.47      7.33 o
   0   0  12       76.56       71.84      4.12 o
   1   0  12       14.47        0.26      2.89 o
   2   0  12      118.01      114.59      3.47 o
   3   0  12     1266.23     1194.92     20.10 o
   4   0  12       15.17        7.01      2.06 o
   5   0  12        0.17        6.75      3.94 o
   6   0  12       61.68       42.96      4.67 o
   7   0  12       14.78       11.94      3.68 o
   0   1  12       16.03       17.20      2.42 o
   1   1  12      489.25      503.71      5.36 o
   2   1  12      234.41      244.29      5.04 o
   3   1  12      145.22      130.12      2.87 o
   4   1  12      285.17      283.34      5.16 o
   5   1  12      153.42      145.35     13.23 o
   6   1  12      122.57      127.09     15.37 o
   7   1  12        8.38       11.45      3.81 o
   0   2  12        8.93        7.27      2.35 o
   1   2  12       23.88       13.70      1.58 o
   2   2  12      255.07      256.53      4.19 o
   3   2  12      101.49       97.56      5.27 o
   4   2  12      122.41      101.06     13.22 o
   5   2  12      154.72      135.90      3.85 o
   6   2  12        2.37       13.87      4.64 o
   7   2  12       12.24       20.63      2.89 o
   0   3  12        2.05       -0.78      2.35 o
   1   3  12      113.15      110.84      9.33 o
   2   3  12       49.38       45.15      4.09 o
   3   3  12       14.22        7.90      2.74 o
   4   3  12      240.53      249.10      4.32 o
   5   3  12      115.58      126.50      8.21 o
   6   3  12       49.91       35.18      2.65 o
   7   3  12       61.12       65.30     28.47 o
   0   4  12        0.30        1.85      2.63 o
   1   4  12      378.05      356.34     11.57 o
   2   4  12       64.50       70.87      5.50 o
   3   4  12      187.44      166.23      4.37 o
   4   4  12      252.33      272.80      4.70 o
   5   4  12      322.31      315.75      7.74 o
   6   4  12      108.72      103.69      3.18 o
   7   4  12       49.43       45.05      7.21 o
   0   5  12        5.37        2.35      2.32 o
   1   5  12      134.68      120.34      5.14 o
   2   5  12       73.34       60.88      4.59 o
   3   5  12      192.35      196.18      3.35 o
   4   5  12      153.71      150.00      3.21 o
   5   5  12       46.80       45.57      3.31 o
   6   5  12       22.98       17.07      9.37 o
   7   5  12       29.49       23.31      9.29 o
   0   6  12       44.22       36.47      2.92 o
   1   6  12       12.17       15.13      3.39 o
   2   6  12      259.61      266.56      6.31 o
   3   6  12       37.16       22.24      2.49 o
   4   6  12      887.28      887.78     12.98 o
   5   6  12      375.38      376.88     13.85 o
   6   6  12       29.86       22.71     11.20 o
   7   6  12       10.85       24.67     16.87 o
   0   7  12      488.99      495.70      9.36 o
   1   7  12      254.58      261.75      5.76 o
   2   7  12      379.48      356.43     13.42 o
   3   7  12      182.23      190.04      3.29 o
   4   7  12      122.83      113.99      5.83 o
   5   7  12       12.28       14.95      5.44 o
   6   7  12       28.59       14.67      3.66 o
   7   7  12       66.30       65.39     18.04 o
   0   8  12       15.03       19.00      3.65 o
   1   8  12      155.02      163.04      3.56 o
   2   8  12     1227.96     1229.20     12.80 o
   3   8  12       79.20       65.57      2.23 o
   4   8  12      262.29      239.38      3.84 o
   5   8  12       12.45       26.35      3.23 o
   6   8  12       93.22       88.42      7.09 o
   7   8  12       44.36       34.25     13.97 o
   0   9  12      946.63      976.03     18.17 o
   1   9  12      203.06      196.59      6.74 o
   2   9  12      137.97      123.94      5.73 o
   3   9  12      157.20      147.64      4.11 o
   4   9  12       38.41       34.90      7.06 o
   5   9  12       86.23       73.24      5.88 o
   6   9  12       64.57       48.08      6.01 o
   7   9  12       12.68       26.48     28.79 o
   0  10  12        0.56        1.30      4.95 o
   1  10  12      640.30      622.27     12.89 o
   2  10  12       12.99       15.50      1.75 o
   3  10  12       16.90        5.86      2.59 o
   4  10  12       25.78       21.82      2.39 o
   5  10  12      106.06      116.17      4.00 o
   6  10  12       29.17       29.87     12.15 o
   0  11  12      425.11      443.26     12.23 o
   1  11  12     1693.11     1677.90     25.71 o
   2  11  12      474.16      427.04      9.33 o
   3  11  12       97.14       75.40      4.67 o
   4  11  12       34.34       30.27      5.06 o
   5  11  12       17.73       23.21      2.97 o
   6  11  12       59.29       48.49     11.82 o
   0  12  12      143.30      143.89      7.35 o
   1  12  12       39.01       37.09      3.52 o
   2  12  12      249.47      221.22     12.07 o
   3  12  12       12.86        7.80      3.23 o
   4  12  12       18.81       16.62      3.68 o
   5  12  12       41.80       48.74      4.19 o
   6  12  12       45.17       37.20      5.74 o
   0  13  12       35.92       45.12      4.77 o
   1  13  12      161.00      136.86      9.21 o
   2  13  12      109.96      124.93      6.88 o
   3  13  12      155.28      150.35      5.29 o
   4  13  12       97.23      115.00     10.05 o
   5  13  12       28.66       37.15      6.61 o
   6  13  12      118.83      120.33      7.60 o
   0  14  12        8.90       14.39      5.03 o
   1  14  12      168.07      157.28      5.00 o
   2  14  12       50.65       69.14      3.93 o
   3  14  12       29.25       32.45      8.92 o
   4  14  12       45.25       41.60      4.08 o
   5  14  12       26.45       35.75      4.61 o
   6  14  12       23.82       39.74      6.08 o
   0  15  12       95.08       67.28      5.29 o
   1  15  12      177.97      165.23      6.63 o
   2  15  12        4.70        6.62      4.03 o
   3  15  12       13.60       18.62     11.87 o
   4  15  12        5.70       -5.94      3.96 o
   5  15  12       26.30       24.82      9.16 o
   0  16  12       19.75        4.69      5.24 o
   1  16  12       26.98       33.34      4.08 o
   2  16  12       68.86       56.45      4.05 o
   3  16  12       32.09       52.27      4.88 o
   4  16  12       49.32       54.07     14.18 o
   5  16  12       29.14       28.66      9.03 o
   0  17  12        1.83        3.88      5.21 o
   1  17  12        1.86       10.60     11.60 o
   2  17  12        6.78       12.25      2.87 o
   3  17  12        9.02       11.48      3.78 o
   4  17  12       16.28       49.43     13.39 o
   5  17  12       10.10       21.84      5.20 o
   0  18  12        5.25       -6.30      4.20 o
   1  18  12       51.92       48.39     10.43 o
   2  18  12        4.40        9.47      3.65 o
   3  18  12      122.31      137.31      5.88 o
   4  18  12       10.72       -2.83      9.12 o
   0  19  12        0.94        6.26      4.46 o
   1  19  12       21.79       25.20     17.09 o
   2  19  12       11.60       26.10      8.38 o
   3  19  12       24.13       10.35      3.86 o
   4  19  12       98.53       98.71      5.58 o
   0  20  12        7.65        2.35      3.91 o
   1  20  12       27.87       23.07      4.08 o
   2  20  12        6.81       14.82      3.86 o
   3  20  12        2.71       -6.52      4.38 o
   0  21  12      126.43      141.96      7.69 o
   1  21  12       90.06       73.75      5.64 o
   2  21  12       16.84       14.39      4.34 o
   0  22  12        0.53        9.91      5.50 o
   1  22  12        1.39       -4.28      6.23 o
   1   0  13        0.09        1.54      2.61 o
   2   0  13      398.63      395.66      8.34 o
   3   0  13       19.25       19.99      3.18 o
   4   0  13       11.78        8.34      3.91 o
   5   0  13       65.26       65.69      4.72 o
   6   0  13       36.36       33.03      5.19 o
   7   0  13       20.11       28.39      4.98 o
   0   1  13      973.53      891.20     12.54 o
   1   1  13       80.25       65.86      4.89 o
   2   1  13      281.93      284.67      5.00 o
   3   1  13      734.89      719.05     23.84 o
   4   1  13       85.91       78.20      2.73 o
   5   1  13       57.18       54.79     10.70 o
   6   1  13       30.15       18.81      7.95 o
   7   1  13       41.26       39.72      3.81 o
   0   2  13       19.42       10.95      2.89 o
   1   2  13       19.81       12.08      2.20 o
   2   2  13       30.03       34.26      4.86 o
   3   2  13      179.08      161.45      6.95 o
   4   2  13      812.30      835.48     11.21 o
   5   2  13      111.85      107.99      4.18 o
   6   2  13        7.18       -3.53      4.95 o
   7   2  13       14.78       18.80      3.94 o
   0   3  13      147.91      121.97      4.28 o
   1   3  13      378.58      390.25      7.99 o
   2   3  13       25.67       26.12      9.93 o
   3   3  13      349.13      354.11      5.53 o
   4   3  13      126.05      121.61      3.91 o
   5   3  13      247.79      221.59      5.31 o
   6   3  13       23.08       18.75      3.29 o
   7   3  13        4.36       -0.70      2.52 o
   0   4  13        7.96       10.95      3.10 o
   1   4  13      146.92      161.06      3.48 o
   2   4  13       25.26       24.06      9.88 o
   3   4  13       74.27       66.02      2.89 o
   4   4  13      258.17      238.61      9.75 o
   5   4  13      129.12      143.62     16.10 o
   6   4  13       56.52       61.69      4.24 o
   7   4  13        6.19        9.57      5.63 o
   0   5  13       89.35      113.55      4.82 o
   1   5  13       51.13       50.06      4.65 o
   2   5  13       50.87       41.94      2.20 o
   3   5  13      911.95      902.38     11.64 o
   4   5  13      344.02      332.86      7.06 o
   5   5  13       46.18       43.99      5.58 o
   6   5  13       61.89       66.99      8.09 o
   7   5  13       59.04       64.61     12.15 o
   0   6  13      629.98      617.41     11.24 o
   1   6  13       48.39       37.23      3.81 o
   2   6  13       20.01       19.87      3.88 o
   3   6  13      461.51      461.90      7.27 o
   4   6  13       37.86       29.56      2.35 o
   5   6  13        2.64       10.68      4.43 o
   6   6  13       60.37       46.99      3.99 o
   7   6  13      104.73      110.49      7.43 o
   0   7  13      835.93      856.85     18.90 o
   1   7  13      191.57      185.72      8.21 o
   2   7  13      170.69      147.62      3.33 o
   3   7  13      358.83      323.23      6.67 o
   4   7  13       75.31       67.78      2.72 o
   5   7  13        2.62        2.36      3.38 o
   6   7  13       78.89       80.85     13.54 o
   7   7  13       45.19       67.76      7.21 o
   0   8  13      343.14      360.52     10.43 o
   1   8  13      310.67      310.90     15.85 o
   2   8  13      322.41      308.70     16.57 o
   3   8  13      287.10      291.76      6.06 o
   4   8  13      302.41      268.67     10.84 o
   5   8  13       31.93       33.84      3.57 o
   6   8  13        2.72        0.51      2.33 o
   7   8  13       33.21       37.10      5.97 o
   0   9  13      655.25      671.50     13.40 o
   1   9  13      284.52      294.12     19.79 o
   2   9  13      208.18      217.37      8.09 o
   3   9  13       50.55       44.82      5.60 o
   4   9  13       42.90       35.17      2.16 o
   5   9  13        9.26       11.96      2.40 o
   6   9  13       52.03       57.73     11.27 o
   0  10  13      949.04     1002.43     21.48 o
   1  10  13      217.35      210.72     11.22 o
   2  10  13      347.38      338.67     13.27 o
   3  10  13      204.29      185.48      3.65 o
   4  10  13       97.12       78.54      5.29 o
   5  10  13        9.91       13.32      4.84 o
   6  10  13       21.07       24.32      5.20 o
   0  11  13       11.27       -1.85      5.73 o
   1  11  13      267.16      244.03      5.21 o
   2  11  13      176.51      182.75      3.78 o
   3  11  13      231.47      185.39      9.75 o
   4  11  13       23.58       33.53      3.10 o
   5  11  13      123.72      126.87      4.70 o
   6  11  13       24.41       26.34     15.77 o
   0  12  13      102.55       98.93      6.10 o
   1  12  13       77.66       99.56      5.29 o
   2  12  13       86.85      123.58     13.89 o
   3  12  13       89.18       66.87     15.18 o
   4  12  13       34.05       50.15      4.36 o
   5  12  13      187.73      201.19      6.58 o
   6  12  13       48.50       40.83     15.51 o
   0  13  13       42.56       49.11      4.74 o
   1  13  13      214.33      222.32      8.41 o
   2  13  13       16.50       17.37      5.87 o
   3  13  13       40.26       29.67      5.34 o
   4  13  13       16.33        6.42      6.39 o
   5  13  13        9.22       15.14      4.94 o
   6  13  13       49.69       49.35      9.88 o
   0  14  13        0.01        8.84      5.76 o
   1  14  13       27.11       24.54      3.53 o
   2  14  13       61.19       54.78      3.75 o
   3  14  13        0.97        2.17      5.34 o
   4  14  13       23.79       21.16      3.73 o
   5  14  13       42.28       45.54     13.13 o
   0  15  13       56.79       53.73      5.45 o
   1  15  13        5.87       11.06     15.22 o
   2  15  13        1.83       25.65      8.11 o
   3  15  13       18.82       24.84      7.96 o
   4  15  13       16.54       -5.24      3.49 o
   5  15  13       81.39       95.90      5.00 o
   0  16  13       22.51       43.17      7.22 o
   1  16  13       96.82       99.69     16.14 o
   2  16  13       21.60       25.65      3.75 o
   3  16  13        4.57        4.44      4.93 o
   4  16  13        5.41       -0.64      6.65 o
   5  16  13        3.82       -2.67     12.75 o
   0  17  13       11.32       17.20      4.95 o
   1  17  13       40.48       49.33     14.08 o
   2  17  13       69.23      101.65     13.16 o
   3  17  13       10.68        6.97      4.55 o
   4  17  13        8.84        6.12      8.35 o
   0  18  13        7.68       12.72      4.95 o
   1  18  13       32.12       37.56      3.43 o
   2  18  13       40.14       32.33      3.44 o
   3  18  13       19.82       28.17     10.18 o
   4  18  13        1.40       11.88      8.62 o
   0  19  13       43.68       38.63      5.21 o
   1  19  13       34.05       36.78      7.12 o
   2  19  13       13.47       10.00      6.67 o
   3  19  13       91.27      103.80     16.50 o
   0  20  13        0.03       -7.04      4.69 o
   1  20  13       32.27       24.38      5.06 o
   2  20  13       67.11       70.66      5.34 o
   3  20  13       15.36        3.84      4.32 o
   0  21  13        7.45       17.49      4.46 o
   1  21  13       36.19       30.48      5.02 o
   2  21  13       15.82        1.22      6.78 o
   0  22  13        4.50        1.85      5.00 o
   0   0  14        0.35        4.14      3.88 o
   1   0  14        6.80       10.11      3.60 o
   2   0  14      203.17      183.49      5.24 o
   3   0  14      280.28      250.88      6.13 o
   4   0  14      472.41      480.01      9.91 o
   5   0  14       45.71       39.05      4.43 o
   6   0  14       10.95       14.88      4.48 o
   7   0  14        2.69       16.68      5.94 o
   0   1  14        9.64       11.70      3.10 o
   1   1  14       93.48      110.40      3.39 o
   2   1  14       70.00       68.46      4.26 o
   3   1  14      386.84      388.18     11.78 o
   4   1  14      325.62      330.81      4.99 o
   5   1  14       20.71       22.80      4.07 o
   6   1  14        5.06        3.88      9.36 o
   7   1  14       10.30        9.69      4.85 o
   0   2  14        8.07       32.66      4.61 o
   1   2  14       93.44       83.69      6.62 o
   2   2  14      219.02      240.51     10.53 o
   3   2  14      195.68      201.00      5.50 o
   4   2  14       37.84       39.71      2.23 o
   5   2  14      106.17       93.61      8.34 o
   6   2  14       13.14       13.13      3.29 o
   7   2  14       36.23       24.71      3.12 o
   0   3  14        0.82        7.79      3.60 o
   1   3  14       24.29       35.98      3.17 o
   2   3  14      344.53      384.16     10.48 o
   3   3  14      221.89      236.89     13.44 o
   4   3  14      137.74      132.62      7.23 o
   5   3  14       76.10       79.21     12.40 o
   6   3  14       37.20       53.99     10.83 o
   7   3  14       23.68       26.99      3.00 o
   0   4  14      656.94      718.32     14.70 o
   1   4  14       44.85       46.10      3.21 o
   2   4  14       52.19       39.16      2.48 o
   3   4  14       70.53       76.52      2.89 o
   4   4  14      517.53      476.85      6.98 o
   5   4  14        0.26        3.48      2.89 o
   6   4  14      156.46      157.87     19.22 o
   7   4  14       10.82       20.14      7.59 o
   0   5  14      300.93      321.75      9.85 o
   1   5  14      758.04      760.24     12.00 o
   2   5  14        7.72       16.53      3.64 o
   3   5  14       34.67       27.54      2.70 o
   4   5  14      137.67      136.92      6.23 o
   5   5  14      234.97      257.95     12.19 o
   6   5  14        3.25       -3.26      3.09 o
   7   5  14       14.31        8.07      3.89 o
   0   6  14      338.57      316.57      8.05 o
   1   6  14      167.79      179.13     13.79 o
   2   6  14      598.00      564.29     30.62 o
   3   6  14      314.63      310.96      5.60 o
   4   6  14      173.47      181.50      5.20 o
   5   6  14       48.98       51.99     17.69 o
   6   6  14        0.59       -2.87      2.30 o
   7   6  14       59.40       60.90      4.60 o
   0   7  14      185.54      183.93      6.57 o
   1   7  14      262.22      245.03      4.81 o
   2   7  14      242.37      216.59      5.46 o
   3   7  14      128.28      110.64     10.44 o
   4   7  14        0.68        3.54      3.00 o
   5   7  14       36.89       47.49      3.04 o
   6   7  14       75.19       77.11     12.77 o
   7   7  14        2.22       18.96      5.60 o
   0   8  14      403.63      400.17     10.97 o
   1   8  14      978.31     1009.09     13.78 o
   2   8  14       35.33       34.34      3.27 o
   3   8  14      254.61      248.31      4.31 o
   4   8  14       99.48       83.62      3.20 o
   5   8  14       27.22       14.13      3.16 o
   6   8  14       16.08       20.81      7.56 o
   0   9  14      168.48      152.16      4.77 o
   1   9  14      818.91      806.85     12.85 o
   2   9  14      171.40      143.00      5.21 o
   3   9  14      274.53      239.79      5.27 o
   4   9  14       81.18       85.80      6.53 o
   5   9  14      135.27      141.53      4.81 o
   6   9  14       17.31        0.92      3.56 o
   0  10  14        7.38        8.63      1.80 o
   1  10  14      356.19      341.48      5.91 o
   2  10  14       25.95       22.93      2.48 o
   3  10  14       69.18       61.35      3.04 o
   4  10  14       51.09       63.08      7.04 o
   5  10  14      144.20      169.02     13.48 o
   6  10  14      162.05      179.42     18.94 o
   0  11  14       36.39       32.12      4.95 o
   1  11  14      171.57      157.52      6.13 o
   2  11  14      340.14      289.95     11.53 o
   3  11  14      102.39      113.72      3.80 o
   4  11  14       11.54        3.12      3.77 o
   5  11  14       53.68       45.21      3.49 o
   6  11  14      103.77      116.36      6.94 o
   0  12  14      230.70      201.87      8.26 o
   1  12  14       88.44       71.50      6.23 o
   2  12  14       47.95       36.57      2.76 o
   3  12  14       12.37        7.74      8.90 o
   4  12  14        3.14        5.17      7.96 o
   5  12  14       90.01      101.63     17.31 o
   6  12  14       42.51       23.81      4.81 o
   0  13  14      364.70      346.54     11.42 o
   1  13  14      117.08       95.94     10.82 o
   2  13  14       66.60       76.25      5.76 o
   3  13  14       77.63      106.86      4.56 o
   4  13  14       19.27       12.70      6.27 o
   5  13  14        0.85        7.99      4.10 o
   0  14  14      317.43      277.10     12.90 o
   1  14  14       98.12      110.49      8.17 o
   2  14  14       24.55       20.23      3.49 o
   3  14  14       21.58       24.44      4.47 o
   4  14  14       28.47       21.55     12.42 o
   5  14  14       26.36       38.89      4.16 o
   0  15  14       45.65       40.87      5.79 o
   1  15  14       27.51       34.90      4.07 o
   2  15  14       33.17       25.93      4.20 o
   3  15  14       53.98       68.99      5.07 o
   4  15  14       22.62       36.46      4.13 o
   5  15  14       32.44       39.70     12.15 o
   0  16  14      118.19      141.21      7.66 o
   1  16  14        8.28        0.00      8.85 o
   2  16  14        2.66       19.36      4.03 o
   3  16  14       35.83       38.71     11.17 o
   4  16  14       35.85       38.96      4.01 o
   0  17  14       16.62       31.57      5.45 o
   1  17  14       35.10       28.91      4.19 o
   2  17  14       13.41        5.35      4.42 o
   3  17  14       28.10       49.39     13.59 o
   4  17  14       50.13       58.48     15.11 o
   0  18  14       13.60       15.15      5.79 o
   1  18  14        9.97        2.16      9.74 o
   2  18  14       56.14       46.24     14.48 o
   3  18  14       30.63       23.01     11.60 o
   4  18  14        7.80       17.12      5.64 o
   0  19  14       60.37       69.68      5.92 o
   1  19  14       24.44       23.66      3.37 o
   2  19  14       19.41       25.73     18.35 o
   3  19  14       11.30       23.94      4.46 o
   0  20  14        2.68        2.06      4.41 o
   1  20  14        4.25        5.60      3.20 o
   2  20  14       22.35       26.38      3.98 o
   0  21  14        0.62       14.39      5.27 o
   1  21  14       14.03        8.26      4.00 o
   1   0  15      334.91      316.57      8.05 o
   2   0  15      639.89      604.64     11.10 o
   3   0  15      455.98      438.51      9.46 o
   4   0  15       30.01       25.86      4.12 o
   5   0  15       38.81       40.46      5.97 o
   6   0  15        0.10        9.91      4.67 o
   7   0  15        0.40        4.14      3.62 o
   0   1  15        0.00       -1.30      3.94 o
   1   1  15       10.17       13.86      2.31 o
   2   1  15      156.56      154.07      9.02 o
   3   1  15      203.69      199.77      4.16 o
   4   1  15       29.40       28.64      4.37 o
   5   1  15       90.03      117.24      7.36 o
   6   1  15       24.99       26.90      5.60 o
   7   1  15       16.57       22.73      4.18 o
   0   2  15      162.18      207.42      7.43 o
   1   2  15      276.43      295.67      5.89 o
   2   2  15      244.04      244.63     22.09 o
   3   2  15      784.32      804.98     13.27 o
   4   2  15      144.92      147.30     10.49 o
   5   2  15       94.76      105.79      4.22 o
   6   2  15        7.09        5.94      3.78 o
   7   2  15       11.90       18.10     12.38 o
   0   3  15       20.24       29.43      4.20 o
   1   3  15      126.56      120.76      3.41 o
   2   3  15      161.65      147.77     12.79 o
   3   3  15       69.65       62.73      2.61 o
   4   3  15      150.32      161.96      6.56 o
   5   3  15       42.45       29.76      3.22 o
   6   3  15       42.97       52.37      4.28 o
   7   3  15       10.15       10.89      6.79 o
   0   4  15      117.08      130.68      5.92 o
   1   4  15      363.80      318.02     25.60 o
   2   4  15       73.60       65.20      2.67 o
   3   4  15      101.58       90.86     10.18 o
   4   4  15        4.95        5.53      2.22 o
   5   4  15       59.55       48.89     13.93 o
   6   4  15       21.64       22.39      3.64 o
   7   4  15       96.71      116.72      6.60 o
   0   5  15        5.22       10.11      3.91 o
   1   5  15       32.44       15.80      3.02 o
   2   5  15       19.13       29.29      7.68 o
   3   5  15      302.14      291.39     10.99 o
   4   5  15        9.28        7.84      3.00 o
   5   5  15      320.10      359.73      8.97 o
   6   5  15        7.97        6.92      4.04 o
   0   6  15      398.20      361.12      8.60 o
   1   6  15      225.18      207.08     17.83 o
   2   6  15       81.35       83.57      3.04 o
   3   6  15      257.05      224.99      4.11 o
   4   6  15       20.26       14.71      4.31 o
   5   6  15       29.05       33.84     10.40 o
   6   6  15       21.09       22.00      2.81 o
   0   7  15     1487.52     1514.04     27.63 o
   1   7  15      171.71      170.12      9.02 o
   2   7  15      367.83      356.19     10.97 o
   3   7  15        6.15       15.93      6.24 o
   4   7  15       85.29       73.19     17.18 o
   5   7  15       45.46       34.12      8.16 o
   6   7  15       29.36       49.65      6.07 o
   0   8  15       54.26       39.05      4.64 o
   1   8  15      937.82      884.01     14.26 o
   2   8  15       38.07       35.06      2.65 o
   3   8  15       38.28       32.29      2.84 o
   4   8  15      200.31      172.96     10.53 o
   5   8  15      187.48      193.92      5.41 o
   6   8  15       15.67       60.23     19.00 o
   0   9  15       62.05       72.13      5.47 o
   1   9  15       29.97       26.27      4.57 o
   2   9  15      534.83      495.05     10.06 o
   3   9  15       18.32       20.66      2.22 o
   4   9  15       99.19       97.16      3.59 o
   5   9  15       19.90       17.47      3.92 o
   6   9  15       88.42       94.82      5.29 o
   0  10  15        6.24        3.15      2.35 o
   1  10  15      282.87      283.64      5.62 o
   2  10  15       63.51       72.39      6.95 o
   3  10  15       38.45       36.51      2.82 o
   4  10  15        6.54       10.79      2.83 o
   5  10  15       63.13       74.63      6.17 o
   6  10  15        8.54       14.08      4.97 o
   0  11  15       34.05       30.84      2.16 o
   1  11  15       64.11       55.33      3.62 o
   2  11  15      123.27      120.02      7.87 o
   3  11  15        0.46       -1.22      2.92 o
   4  11  15        4.54        3.58      6.24 o
   5  11  15       83.40       85.55      3.90 o
   6  11  15      118.30      113.10      6.96 o
   0  12  15        3.18        5.47      4.69 o
   1  12  15       44.30       24.17      4.12 o
   2  12  15      131.23      110.19      4.32 o
   3  12  15       19.31       19.44      6.91 o
   4  12  15        6.46        3.14      2.55 o
   5  12  15       35.07       49.86      4.86 o
   0  13  15      141.83      153.36      8.00 o
   1  13  15       84.03       73.52      4.18 o
   2  13  15      135.73      136.06      5.63 o
   3  13  15       30.21       22.19      3.40 o
   4  13  15        2.89        1.66      9.91 o
   5  13  15       73.80       75.91      7.30 o
   0  14  15      452.96      507.28     14.55 o
   1  14  15       90.84      101.88      9.42 o
   2  14  15       96.84      103.69     12.36 o
   3  14  15       32.07       37.02      8.16 o
   4  14  15       46.21       69.36      4.84 o
   5  14  15       20.89       26.07      4.14 o
   0  15  15      130.56      139.31      7.25 o
   1  15  15      218.96      244.29      6.42 o
   2  15  15        1.44       16.44      7.42 o
   3  15  15       20.42       22.39      8.22 o
   4  15  15       56.83       73.87     20.14 o
   5  15  15       27.57       35.61      3.95 o
   0  16  15        0.62       -1.30      4.17 o
   1  16  15       23.04       28.94     22.54 o
   2  16  15       33.29       36.90      9.15 o
   3  16  15      125.98      130.93     19.00 o
   4  16  15       41.38       47.35     15.67 o
   0  17  15        0.19       -7.43      4.95 o
   1  17  15       15.29       15.73      3.30 o
   2  17  15       23.37       14.69      7.57 o
   3  17  15       10.21       -2.10      5.62 o
   4  17  15        3.01        2.39      4.04 o
   0  18  15      107.52      119.13      7.74 o
   1  18  15      151.24      156.44     20.55 o
   2  18  15       44.16       52.60      7.48 o
   3  18  15        3.38       11.73      4.51 o
   0  19  15        6.25       31.75      5.63 o
   1  19  15       17.84        6.52      7.98 o
   2  19  15       16.95       13.08      4.49 o
   3  19  15       87.39       82.55     13.54 o
   0  20  15       17.31       13.32      6.26 o
   1  20  15       59.14       59.80      8.43 o
   2  20  15       24.16       23.51      6.41 o
   0   0  16        0.25       -6.02      6.02 o
   1   0  16        9.21        6.75      7.79 o
   2   0  16       94.96       96.03      4.74 o
   3   0  16       11.89        9.12      3.41 o
   4   0  16      232.34      223.04      7.72 o
   5   0  16      145.92      137.01      6.80 o
   6   0  16      235.78      263.28      9.96 o
   0   1  16       70.70       66.73      4.74 o
   1   1  16       29.46       24.41     11.31 o
   2   1  16      304.23      263.62      7.60 o
   3   1  16      286.55      259.63      4.59 o
   4   1  16       16.39       14.08     10.40 o
   5   1  16       98.09      115.55      5.08 o
   6   1  16       29.89       32.94      6.27 o
   0   2  16        4.87        4.41      4.14 o
   1   2  16       34.39       54.66      3.90 o
   2   2  16      258.47      223.85      4.40 o
   3   2  16      256.38      258.34      5.13 o
   4   2  16        0.62       -0.45      2.67 o
   5   2  16        0.02        9.36      3.76 o
   6   2  16       21.25       25.75      8.50 o
   0   3  16        0.04       -4.41      4.14 o
   1   3  16      597.75      586.92      8.85 o
   2   3  16      504.58      491.12     12.50 o
   3   3  16        7.07        7.79      3.13 o
   4   3  16      464.89      448.36      7.74 o
   5   3  16        4.32        9.65      4.07 o
   6   3  16       92.73      105.49     16.23 o
   0   4  16      431.80      421.10      9.93 o
   1   4  16      648.41      652.40     20.58 o
   2   4  16       18.87       19.83      2.82 o
   3   4  16      109.60      100.69      3.44 o
   4   4  16       10.55       17.95      3.64 o
   5   4  16        0.54        4.30      3.89 o
   6   4  16       30.35       29.77      9.79 o
   0   5  16      352.11      356.24      9.15 o
   1   5  16        8.91       -1.94     12.11 o
   2   5  16      107.71       94.98      3.48 o
   3   5  16      232.04      230.05     14.06 o
   4   5  16       80.90       69.41      9.36 o
   5   5  16       15.37       33.54      6.56 o
   6   5  16       71.07       70.84      3.91 o
   0   6  16      485.18      452.82     11.00 o
   1   6  16      426.02      420.04     20.52 o
   2   6  16       23.67       17.49      3.51 o
   3   6  16      134.23      109.42      6.03 o
   4   6  16      139.41      130.44     10.30 o
   5   6  16       48.24       49.17     17.96 o
   6   6  16       13.91        5.84      2.52 o
   0   7  16      836.94      840.84     19.66 o
   1   7  16      267.34      290.71      5.83 o
   2   7  16      278.84      249.08      5.04 o
   3   7  16       32.76       25.30      6.37 o
   4   7  16       17.64       28.88      2.76 o
   5   7  16       14.58       28.16      5.02 o
   6   7  16       16.09       13.53      3.00 o
   0   8  16       62.42       72.94      5.79 o
   1   8  16      477.09      465.51      7.84 o
   2   8  16       15.15        6.60      2.75 o
   3   8  16       52.96       48.10      3.01 o
   4   8  16      172.23      183.37      7.25 o
   5   8  16       72.49       85.31      3.94 o
   6   8  16       65.81       70.33      5.96 o
   0   9  16       24.64       -7.43      4.95 o
   1   9  16       40.04       42.48      6.35 o
   2   9  16        8.05       15.80      5.34 o
   3   9  16       54.67       53.36      5.28 o
   4   9  16      132.73      140.83     22.11 o
   5   9  16      165.39      192.82      7.61 o
   6   9  16       12.49       23.29      4.58 o
   0  10  16        6.56        2.35      2.32 o
   1  10  16       40.16       58.04      3.00 o
   2  10  16       51.81       44.61      3.71 o
   3  10  16      108.20      123.00      6.10 o
   4  10  16       70.63       91.96      3.57 o
   5  10  16       74.79       90.74      3.98 o
   6  10  16       24.53       35.76     10.51 o
   0  11  16      100.86       82.63      3.52 o
   1  11  16       88.34       98.86      3.49 o
   2  11  16       55.22       53.99      5.79 o
   3  11  16       23.47       19.36      2.58 o
   4  11  16        1.88        2.82      6.53 o
   5  11  16       20.78       28.84      3.07 o
   0  12  16      142.77      128.46      6.96 o
   1  12  16        8.43       21.60      4.95 o
   2  12  16      112.70      105.28     11.16 o
   3  12  16        3.62        1.77      2.75 o
   4  12  16       20.60       21.88      2.98 o
   5  12  16       25.35       35.52      6.86 o
   0  13  16        1.58       -8.25      5.50 o
   1  13  16        9.27       13.00     16.93 o
   2  13  16       27.31       26.31      3.45 o
   3  13  16       19.41       39.34      9.85 o
   4  13  16        5.20        8.21     11.22 o
   5  13  16       19.07       37.11      4.61 o
   0  14  16        0.00       -8.60      5.73 o
   1  14  16       72.82       79.08      6.43 o
   2  14  16        5.62        6.06      3.81 o
   3  14  16       12.02        8.97      3.66 o
   4  14  16        6.24        0.98      2.44 o
   5  14  16       26.82       40.65      4.48 o
   0  15  16      138.02      138.91      7.61 o
   1  15  16       84.03       88.15      5.77 o
   2  15  16       38.30       49.44      3.87 o
   3  15  16        3.76       -4.16      3.90 o
   4  15  16       22.42       25.88      4.09 o
   0  16  16        3.33       -9.03      6.02 o
   1  16  16       69.60       61.95      4.09 o
   2  16  16        0.36        7.12      5.10 o
   3  16  16       27.22       30.78      4.37 o
   4  16  16       13.09       18.62      3.87 o
   0  17  16       28.53       24.74      5.14 o
   1  17  16       52.39       62.68     11.08 o
   2  17  16       47.86       42.20     12.24 o
   3  17  16       24.77       16.93      9.20 o
   0  18  16       16.26       17.49      5.27 o
   1  18  16       15.42       27.13      3.92 o
   2  18  16       11.98       10.44      7.17 o
   3  18  16       56.31       72.64      6.76 o
   0  19  16        0.95        2.06      4.93 o
   1  19  16       50.26       84.37      5.54 o
   2  19  16       16.01       10.11     10.06 o
   0  20  16        1.23        2.06      4.41 o
   1  20  16       34.17       68.61     15.51 o
   1   0  17        2.96       -7.35      4.90 o
   2   0  17     1101.30     1088.01     24.50 o
   3   0  17        2.84        2.61      2.61 o
   4   0  17        0.12       -6.26      4.17 o
   5   0  17        2.17       -2.35      4.69 o
   6   0  17       27.17       24.74      5.14 o
   0   1  17        0.35        0.52      4.72 o
   1   1  17      210.66      174.66      5.44 o
   2   1  17      137.70      146.36      4.50 o
   3   1  17       23.15       25.73      2.87 o
   4   1  17       20.72       21.57      7.55 o
   5   1  17        5.51       14.93      3.87 o
   6   1  17       86.23       88.21     10.48 o
   0   2  17        0.04       -2.87      4.17 o
   1   2  17       84.17       79.48      9.35 o
   2   2  17      506.34      480.09      8.65 o
   3   2  17      437.92      429.14      8.03 o
   4   2  17       27.37       17.16      5.97 o
   5   2  17       38.17       45.17     13.41 o
   6   2  17       79.02       79.37      7.57 o
   0   3  17       40.77       38.63      4.61 o
   1   3  17      193.44      229.58      5.87 o
   2   3  17       47.53       46.19      3.65 o
   3   3  17      159.20      134.67      4.12 o
   4   3  17      146.60      135.79      3.85 o
   5   3  17        9.23       27.38      6.37 o
   6   3  17       54.98       50.12      4.20 o
   0   4  17      248.65      237.24      7.95 o
   1   4  17       93.44      119.78     18.17 o
   2   4  17      340.83      343.26      6.35 o
   3   4  17       23.50       30.10      8.54 o
   4   4  17       84.54       77.79     12.63 o
   5   4  17       24.83       20.51      3.55 o
   6   4  17      121.46      107.90     10.08 o
   0   5  17       57.30       44.03      5.58 o
   1   5  17      486.87      494.28      8.13 o
   2   5  17      187.23      154.03      4.81 o
   3   5  17       35.02       30.60      5.63 o
   4   5  17       13.72       17.49      2.94 o
   5   5  17        2.00       -1.98      8.71 o
   6   5  17       34.54       29.01      9.19 o
   0   6  17       41.59       38.63      5.00 o
   1   6  17      201.05      194.28     22.17 o
   2   6  17       80.57       85.83      7.38 o
   3   6  17       72.51       89.24      9.07 o
   4   6  17       76.19       76.38      3.29 o
   5   6  17       47.97       48.30      3.65 o
   6   6  17       52.53       40.96      4.74 o
   0   7  17       13.91        1.30      4.17 o
   1   7  17       20.80       22.00      3.27 o
   2   7  17       15.91       20.45      4.00 o
   3   7  17        8.17        6.12      2.80 o
   4   7  17      108.64      109.62     12.15 o
   5   7  17       16.35       25.07      3.88 o
   6   7  17       20.52       25.72      3.66 o
   0   8  17      145.00      150.57      7.92 o
   1   8  17        3.91        7.63     12.37 o
   2   8  17      105.96       92.83      3.62 o
   3   8  17      144.41      157.72      9.53 o
   4   8  17        3.93        5.38      7.33 o
   5   8  17        9.71       11.46      4.05 o
   6   8  17       29.50       25.53      6.41 o
   0   9  17       15.58       24.74      7.06 o
   1   9  17        7.58        8.20      3.55 o
   2   9  17       16.44       18.14      5.59 o
   3   9  17       15.85        6.72      2.47 o
   4   9  17       21.06       27.61      5.84 o
   5   9  17        8.20       12.96     13.01 o
   0  10  17      226.79      237.24      6.46 o
   1  10  17        1.64        7.81      4.47 o
   2  10  17       22.39       24.70      7.49 o
   3  10  17       10.91       10.57      2.58 o
   4  10  17        9.74        5.22      3.17 o
   5  10  17       62.27       73.83     18.27 o
   0  11  17        1.51        6.52      2.06 o
   1  11  17       22.91       15.80      2.31 o
   2  11  17       21.11       26.10      2.92 o
   3  11  17       33.13       38.99      7.26 o
   4  11  17        3.46        1.36      2.21 o
   5  11  17       15.43       28.51      3.77 o
   0  12  17       22.56       -3.15      5.21 o
   1  12  17       28.37       27.33      7.53 o
   2  12  17        7.79       21.69      4.14 o
   3  12  17       47.74       47.07      3.50 o
   4  12  17       18.71       23.61      4.10 o
   5  12  17       45.56       74.54      8.81 o
   0  13  17       81.65       92.91      6.23 o
   1  13  17       19.66       20.57     10.28 o
   2  13  17        3.86        4.00      6.91 o
   3  13  17      173.55      196.08     16.94 o
   4  13  17       15.58       35.97      5.58 o
   0  14  17       24.74       32.12      5.50 o
   1  14  17        0.78       -5.90      3.93 o
   2  14  17        1.91       -0.75      6.11 o
   3  14  17       28.34       17.52      4.84 o
   4  14  17       63.85       87.99      5.65 o
   0  15  17       75.49       72.94      7.17 o
   1  15  17       24.45       10.47      3.93 o
   2  15  17       26.84       16.47      7.86 o
   3  15  17        6.82        6.33      3.73 o
   4  15  17        1.83      -10.79     17.48 o
   0  16  17      154.89      174.00      8.94 o
   1  16  17       12.05        4.07      3.33 o
   2  16  17       31.17       54.39     20.46 o
   3  16  17        4.08       29.51      5.77 o
   0  17  17       53.52       40.46      5.14 o
   1  17  17       37.93       43.96     10.41 o
   2  17  17       79.20       75.18      5.36 o
   3  17  17       13.40       21.82     13.31 o
   0  18  17       38.85       25.55      5.71 o
   1  18  17       25.86       33.30      6.71 o
   2  18  17       31.33       23.52      4.61 o
   0  19  17      206.10      221.11     10.56 o
   1  19  17        2.86        4.73     10.95 o
   0   0  18        3.33       16.68      8.58 o
   1   0  18       50.75       41.08      4.77 o
   2   0  18      271.42      339.38     11.31 o
   3   0  18       12.31       28.91      4.69 o
   4   0  18       15.62        1.30      4.43 o
   5   0  18       57.43       53.49      5.92 o
   6   0  18       17.31       19.29      4.95 o
   0   1  18       23.63       33.60      5.42 o
   1   1  18      138.85      109.54      4.57 o
   2   1  18      235.40      219.56     11.20 o
   3   1  18      185.95      204.32     12.45 o
   4   1  18        7.90        7.96      7.30 o
   5   1  18       25.20       26.91      3.48 o
   6   1  18       31.39       52.10      4.57 o
   0   2  18       42.23       12.51      6.28 o
   1   2  18       46.15       48.98      9.85 o
   2   2  18       71.74       66.32      4.57 o
   3   2  18        3.94        5.02      3.90 o
   4   2  18       87.36       83.95      3.77 o
   5   2  18       39.82       44.55      9.06 o
   6   2  18       47.61       44.29      5.97 o
   0   3  18       43.06       23.77      5.19 o
   1   3  18      301.11      303.78      6.37 o
   2   3  18      169.44      197.12      9.76 o
   3   3  18      524.97      525.63      8.90 o
   4   3  18       72.45       75.42      4.06 o
   5   3  18       17.44        4.92      7.82 o
   6   3  18       52.62       59.15      6.91 o
   0   4  18      105.69       97.62      6.07 o
   1   4  18       89.52       72.95      9.74 o
   2   4  18      147.10      148.62     16.41 o
   3   4  18      327.71      315.71      6.49 o
   4   4  18        7.00        6.06      2.66 o
   5   4  18       10.75       23.79     13.02 o
   6   4  18       31.52       40.05      3.86 o
   0   5  18      377.50      369.14      9.93 o
   1   5  18       12.65       23.65      3.62 o
   2   5  18      157.98      125.48      3.95 o
   3   5  18        1.83        4.61      7.81 o
   4   5  18        9.12       -0.62      3.32 o
   5   5  18       31.99       30.63      4.86 o
   6   5  18        5.62        3.96      8.62 o
   0   6  18       33.75       32.85      5.00 o
   1   6  18       62.09       53.80     10.40 o
   2   6  18      313.89      330.31      6.43 o
   3   6  18        3.93       -2.03      3.11 o
   4   6  18       63.31       69.95      6.35 o
   5   6  18       11.76       15.84      7.53 o
   6   6  18       10.00        8.28      7.06 o
   0   7  18      117.15      125.54      5.79 o
   1   7  18       35.87       32.00      3.65 o
   2   7  18       33.42       46.28      5.89 o
   3   7  18       11.10        5.99      3.12 o
   4   7  18       42.78       59.34      4.48 o
   5   7  18      141.53      141.05      5.72 o
   0   8  18       47.77       68.61      5.60 o
   1   8  18       80.36       73.58      4.35 o
   2   8  18       21.02       15.44      2.66 o
   3   8  18       13.30        8.43      2.85 o
   4   8  18       19.15       20.49      2.93 o
   5   8  18        1.27        9.41      5.38 o
   0   9  18      192.87      177.86      7.74 o
   1   9  18        1.25        6.52      2.67 o
   2   9  18        7.45        8.71      5.49 o
   3   9  18       41.90       24.66      8.21 o
   4   9  18        5.65        0.86      3.33 o
   5   9  18       35.57       30.36     15.00 o
   0  10  18        0.45        9.41      4.95 o
   1  10  18       34.90       43.12      3.95 o
   2  10  18       24.51       20.50      5.10 o
   3  10  18       13.13       26.88      3.00 o
   4  10  18       11.72        0.19      3.20 o
   5  10  18       34.71       37.20      7.81 o
   0  11  18       16.49       27.87      5.79 o
   1  11  18       38.71       46.15      4.82 o
   2  11  18       24.37       14.55     16.31 o
   3  11  18        4.22        2.63      2.25 o
   4  11  18        2.31       13.48      4.34 o
   5  11  18       20.25       18.07      4.80 o
   0  12  18        1.12        4.14      4.93 o
   1  12  18       93.99       91.99      4.70 o
   2  12  18       40.46       52.67     17.47 o
   3  12  18       90.01      111.98      5.78 o
   4  12  18       73.79       67.32     11.03 o
   0  13  18        5.47        4.14      5.45 o
   1  13  18       58.76       60.70      5.83 o
   2  13  18       13.70        9.66      3.22 o
   3  13  18       13.48       10.71      3.96 o
   4  13  18       22.36       29.94      4.63 o
   0  14  18       19.00       27.71      5.94 o
   1  14  18       10.40        4.65      7.44 o
   2  14  18       29.59       39.05      5.93 o
   3  14  18       14.63       10.23     13.26 o
   4  14  18        6.14        2.19     11.61 o
   0  15  18       77.71      101.51      6.83 o
   1  15  18        6.92       -2.20      3.24 o
   2  15  18       21.21       30.77      5.75 o
   3  15  18        8.29       22.15      4.53 o
   0  16  18       95.22       83.81      6.49 o
   1  16  18        6.09        0.26      5.98 o
   2  16  18       36.99       31.71      3.71 o
   3  16  18       35.86       39.77      4.59 o
   0  17  18       25.91       38.24      7.59 o
   1  17  18       10.06        9.99      3.71 o
   2  17  18        3.07      -12.53      8.35 o
   0  18  18       16.30       20.59      5.27 o
   1  18  18      105.50      122.00      5.53 o
   1   0  19        3.90        5.47      4.69 o
   2   0  19      301.91      298.45      8.37 o
   3   0  19      368.39      342.95     10.77 o
   4   0  19        0.19       -2.06      3.62 o
   5   0  19        1.39        1.30      5.79 o
   6   0  19       32.77       19.58      6.28 o
   0   1  19      115.89      122.67      6.07 o
   1   1  19       84.03      123.61     11.43 o
   2   1  19      122.04       94.92      4.07 o
   3   1  19       42.78       37.25      5.70 o
   4   1  19       11.01       19.43      6.27 o
   5   1  19       60.38       69.36      5.69 o
   6   1  19       40.67       42.25      8.85 o
   0   2  19      529.32      611.03     13.58 o
   1   2  19       72.82       79.50      6.03 o
   2   2  19       71.18       76.62      3.77 o
   3   2  19       78.29       79.83     23.15 o
   4   2  19       60.59       60.62     13.46 o
   5   2  19        2.98        0.01     15.15 o
   6   2  19       76.16       69.97      5.06 o
   0   3  19      171.61      134.38      6.36 o
   1   3  19       50.21       32.85      3.85 o
   2   3  19      125.59      110.76      7.52 o
   3   3  19       13.76       11.36      3.14 o
   4   3  19        2.75       -2.84      4.14 o
   5   3  19       57.89       57.85     13.03 o
   6   3  19       37.06       43.61     22.26 o
   0   4  19      106.57      114.59      6.57 o
   1   4  19      352.66      357.53      9.78 o
   2   4  19      100.01      122.06      4.46 o
   3   4  19       17.20        9.50      3.23 o
   4   4  19       47.19       53.89     10.31 o
   5   4  19       34.20       34.05      9.33 o
   0   5  19        3.53       20.28      5.53 o
   1   5  19      180.35      201.23      5.04 o
   2   5  19      372.75      379.40      7.25 o
   3   5  19       89.16      102.33      8.67 o
   4   5  19       62.77       51.46     12.40 o
   5   5  19        8.75        9.10      3.57 o
   0   6  19        0.10       -6.26      4.17 o
   1   6  19       85.56       69.69     10.64 o
   2   6  19      166.37      168.33      7.34 o
   3   6  19       29.26       34.24      8.75 o
   4   6  19        9.23       17.32      8.43 o
   5   6  19       76.14       86.90     20.40 o
   0   7  19       34.74       28.91      4.69 o
   1   7  19      183.72      197.75      6.08 o
   2   7  19       66.08       73.23      4.04 o
   3   7  19       30.42       32.22      3.23 o
   4   7  19       36.44       42.77      3.39 o
   5   7  19        6.04        8.01      3.31 o
   0   8  19       31.10        8.34      4.48 o
   1   8  19       42.27       26.78      2.94 o
   2   8  19       21.43       21.65      3.68 o
   3   8  19       53.56       52.32      3.46 o
   4   8  19        9.46        7.60      3.07 o
   5   8  19       19.83       16.68      5.33 o
   0   9  19        9.53        3.15      6.31 o
   1   9  19        6.24        4.12      2.71 o
   2   9  19        1.58        3.23      4.69 o
   3   9  19       13.57       23.06      2.94 o
   4   9  19        6.86        3.52      3.25 o
   5   9  19       96.76       91.10      8.04 o
   0  10  19        7.88       13.32      5.42 o
   1  10  19        3.19       14.32     13.93 o
   2  10  19       52.47       63.55      8.16 o
   3  10  19        0.98       -0.86     10.97 o
   4  10  19       17.15       25.03     11.60 o
   5  10  19        3.16        0.24      6.91 o
   0  11  19        5.16        4.14      5.97 o
   1  11  19       15.67        3.95      3.98 o
   2  11  19        6.02        6.56     13.40 o
   3  11  19       15.80        8.06      2.91 o
   4  11  19       15.97       23.27     11.83 o
   0  12  19        2.34       -6.52      4.46 o
   1  12  19       16.05        6.41      3.62 o
   2  12  19       32.99       26.84      4.85 o
   3  12  19        7.92       14.93      3.99 o
   4  12  19       25.61       32.00     14.31 o
   0  13  19       33.96       35.50      5.97 o
   1  13  19       89.89      103.79     14.22 o
   2  13  19       39.82       38.75      4.11 o
   3  13  19        2.16       20.01      5.54 o
   4  13  19       35.27       44.71      5.32 o
   0  14  19       46.56       77.99      6.28 o
   1  14  19       53.85       80.03     17.82 o
   2  14  19       90.58       89.09     11.91 o
   3  14  19      110.64      134.81     16.63 o
   0  15  19        4.70       -0.78      5.76 o
   1  15  19       25.99       27.89     13.57 o
   2  15  19       42.15       48.97      9.11 o
   3  15  19       14.70        8.32      6.41 o
   0  16  19      117.26      181.33     10.01 o
   1  16  19      104.61       85.85      5.70 o
   2  16  19       27.53       37.31     10.57 o
   0  17  19        0.94        5.47      5.21 o
   1  17  19       79.27       78.93     13.87 o
   0   0  20      278.00      277.62     12.38 o
   1   0  20       90.77       88.00      6.36 o
   2   0  20        0.44        5.19      4.20 o
   3   0  20      102.25       81.75      5.84 o
   4   0  20        5.98       18.30      5.94 o
   5   0  20      106.56      120.54      7.46 o
   0   1  20       69.08       61.31      5.55 o
   1   1  20      272.46      308.33      6.82 o
   2   1  20      150.24      139.89      4.59 o
   3   1  20       11.02        4.38      8.49 o
   4   1  20       53.81       56.99      4.03 o
   5   1  20       16.34       23.08      6.49 o
   0   2  20      150.66      150.96      6.36 o
   1   2  20       55.04       47.88     11.24 o
   2   2  20        4.64       -2.27      4.32 o
   3   2  20       23.23       29.49      6.60 o
   4   2  20        1.10        0.04      3.47 o
   5   2  20       90.35       99.90      8.20 o
   0   3  20        0.01       -2.87      5.47 o
   1   3  20      164.69      194.11      5.25 o
   2   3  20       23.11        6.50      9.12 o
   3   3  20       44.93       33.67      3.41 o
   4   3  20        9.55       13.95      7.03 o
   5   3  20       46.41       51.11      3.67 o
   0   4  20       62.05       59.80      6.75 o
   1   4  20       41.43       59.98      5.06 o
   2   4  20       85.35       82.38     10.31 o
   3   4  20        2.31       -1.04      2.78 o
   4   4  20       12.18       13.31      4.03 o
   5   4  20       19.46       19.00      9.92 o
   0   5  20        7.00       30.32      5.68 o
   1   5  20        1.62        6.16      3.84 o
   2   5  20       26.76       18.57      3.33 o
   3   5  20       20.83       27.13      3.01 o
   4   5  20       67.78       61.15      3.55 o
   5   5  20       17.03       25.25      4.07 o
   0   6  20        0.37        1.85      4.72 o
   1   6  20       49.33       49.86     19.06 o
   2   6  20       52.92       55.84     16.55 o
   3   6  20       41.84       48.92      3.96 o
   4   6  20        1.54       22.66     10.95 o
   5   6  20       34.13       39.35      4.01 o
   0   7  20       58.96       76.59      6.78 o
   1   7  20      159.46      147.34      4.90 o
   2   7  20       48.62       37.92      7.34 o
   3   7  20        5.22       16.62      3.43 o
   4   7  20       22.97       22.60      5.64 o
   5   7  20       39.67       29.52     25.34 o
   0   8  20        9.41       37.85      6.96 o
   1   8  20        1.82       -0.67      2.35 o
   2   8  20       53.26       52.78      3.60 o
   3   8  20        8.01       -3.81      3.39 o
   4   8  20       42.50       33.13      3.73 o
   5   8  20       81.75       69.01      4.68 o
   0   9  20       13.77        8.63      4.93 o
   1   9  20        6.92       11.06      2.70 o
   2   9  20       39.98       57.75      7.48 o
   3   9  20       34.00       28.86      3.42 o
   4   9  20       48.37       56.47     18.65 o
   0  10  20        6.19       -4.14      4.67 o
   1  10  20       22.69       18.38      6.26 o
   2  10  20        1.03        1.03      3.23 o
   3  10  20        6.17       15.28      8.32 o
   4  10  20        0.38       -1.55      5.71 o
   0  11  20        8.66        7.27      5.47 o
   1  11  20       19.23       20.21     14.48 o
   2  11  20       19.19        7.59     15.65 o
   3  11  20      114.10      145.16      7.39 o
   4  11  20        4.43       -1.82      3.93 o
   0  12  20       20.10       19.00      7.33 o
   1  12  20       15.20        8.80      6.79 o
   2  12  20       21.54       16.96     14.99 o
   3  12  20        3.41       -6.27      4.55 o
   4  12  20      116.91      141.63      9.53 o
   0  13  20       24.68       31.20      5.94 o
   1  13  20       40.27       43.60      9.48 o
   2  13  20        7.54       -6.50      7.06 o
   3  13  20       74.88       94.81      5.38 o
   0  14  20       63.91       72.94      6.88 o
   1  14  20       17.96        3.07      9.10 o
   2  14  20       59.20       75.87      8.37 o
   3  14  20        2.97       12.79      6.79 o
   0  15  20       97.84      125.54      7.25 o
   1  15  20      105.63      121.34      5.52 o
   2  15  20        2.89       -5.38      3.59 o
   0  16  20       92.02       97.00      7.95 o
   1  16  20       30.92       33.73      4.03 o
   1   0  21       51.48       48.43      5.16 o
   2   0  21       48.44       54.92      4.80 o
   3   0  21       96.81       94.47      5.34 o
   4   0  21        5.14        3.39      5.24 o
   5   0  21        2.40       12.28      4.98 o
   0   1  21       95.94       86.18      5.40 o
   1   1  21      170.34      155.17      5.41 o
   2   1  21        9.54       26.25      8.16 o
   3   1  21        7.23        7.36      4.55 o
   4   1  21        0.43       19.16      6.39 o
   5   1  21        4.29       19.94      5.41 o
   0   2  21       93.14       81.46      6.13 o
   1   2  21       20.56       17.11      3.83 o
   2   2  21        7.21        8.99      3.19 o
   3   2  21        3.82       11.25      9.89 o
   4   2  21       17.68       34.37      4.03 o
   5   2  21       17.29       13.66      3.66 o
   0   3  21        2.65        1.04      4.14 o
   1   3  21        2.97       -1.74      3.41 o
   2   3  21       52.65       60.48     10.26 o
   3   3  21       72.62       64.49      4.31 o
   4   3  21       58.30       66.67      4.80 o
   5   3  21        8.80       27.28      4.20 o
   0   4  21       15.61        8.84      5.47 o
   1   4  21      121.96      118.74      5.46 o
   2   4  21       14.37       10.43      4.68 o
   3   4  21       55.65       55.36      4.07 o
   4   4  21        0.08       -3.27      5.34 o
   5   4  21       15.61       12.07      7.78 o
   0   5  21      177.26      191.00      7.14 o
   1   5  21       35.39       26.89      4.68 o
   2   5  21       16.46       11.30      4.44 o
   3   5  21       33.36       38.47     11.82 o
   4   5  21        4.91        0.01      4.28 o
   5   5  21       14.96       31.81      7.43 o
   0   6  21       67.52       47.96      5.37 o
   1   6  21       70.98       74.47      4.48 o
   2   6  21       15.87       10.52      8.22 o
   3   6  21       47.59       52.27     12.40 o
   4   6  21       85.57       81.08      8.55 o
   0   7  21       20.20       28.73      4.67 o
   1   7  21       98.80      127.95      6.71 o
   2   7  21        0.70       -0.01      9.38 o
   3   7  21       15.83       11.36      3.95 o
   4   7  21       19.54       22.66     13.80 o
   0   8  21       23.48       23.46      6.26 o
   1   8  21       46.04       34.79      3.15 o
   2   8  21       48.84       36.87      7.33 o
   3   8  21       40.95       27.41      3.25 o
   4   8  21       86.73       92.30      4.85 o
   0   9  21        2.75       15.38      4.95 o
   1   9  21        1.19       -2.59      3.87 o
   2   9  21       32.48       37.62      3.57 o
   3   9  21       52.04       51.80      7.95 o
   4   9  21       16.68        8.02      4.10 o
   0  10  21        8.23        7.53      5.50 o
   1  10  21       10.31       14.56     18.61 o
   2  10  21      103.52      145.12      5.80 o
   3  10  21        8.03        3.19      3.67 o
   4  10  21      226.47      244.25      8.97 o
   0  11  21      116.07      166.00      8.73 o
   1  11  21       59.60       67.20     14.81 o
   2  11  21       79.31       77.98     13.72 o
   3  11  21       44.47       46.48     15.80 o
   0  12  21       94.08      108.78      8.08 o
   1  12  21       93.60       94.60      4.97 o
   2  12  21        8.52        1.23      3.69 o
   3  12  21       30.57       29.23     11.31 o
   0  13  21        0.61        2.61      4.69 o
   1  13  21       56.64       54.01      4.59 o
   2  13  21       90.53      113.78     17.73 o
   0  14  21      117.71      111.49      8.19 o
   1  14  21        8.94        5.23      3.84 o
   2  14  21       54.75       57.25     11.93 o
   0  15  21      121.07      139.31     10.66 o
   1  15  21       38.37       52.52     13.74 o
   0   0  22      960.46      954.96     29.93 o
   1   0  22       75.10       49.32      5.45 o
   2   0  22        1.11       -3.88      4.95 o
   3   0  22        0.66        5.47      4.46 o
   4   0  22       27.46       45.12      6.93 o
   0   1  22        8.79       14.65      5.68 o
   1   1  22       93.12       96.19      4.37 o
   2   1  22       42.03       38.40      7.68 o
   3   1  22       14.53       16.21      8.11 o
   4   1  22       19.56       33.52     15.84 o
   0   2  22       26.82       23.46      4.38 o
   1   2  22        5.55       16.07      3.68 o
   2   2  22        2.43       11.13      3.98 o
   3   2  22       35.13       29.18      7.68 o
   4   2  22       13.49       17.92     13.32 o
   0   3  22      113.63       91.37      7.72 o
   1   3  22       33.23       31.96      3.16 o
   2   3  22       30.25       31.70      8.98 o
   3   3  22       18.46       25.81      8.68 o
   4   3  22        4.95        0.22      7.01 o
   0   4  22        2.81       -8.34      5.68 o
   1   4  22       41.15       26.45      4.71 o
   2   4  22       29.80       35.12      6.30 o
   3   4  22       64.29       79.83      4.02 o
   4   4  22        1.03       -1.30      2.28 o
   0   5  22        4.73       -4.14      5.71 o
   1   5  22       48.58       64.27      6.53 o
   2   5  22        2.09        3.73      9.14 o
   3   5  22       22.08       27.47      8.50 o
   4   5  22       46.87       53.17      4.52 o
   0   6  22      154.78      160.24      9.41 o
   1   6  22        0.18        7.43      5.23 o
   2   6  22       79.88       89.28     12.24 o
   3   6  22        9.01        5.59      3.26 o
   4   6  22       12.49       12.75      4.31 o
   0   7  22        0.07        2.35      5.73 o
   1   7  22       98.75      101.86      6.20 o
   2   7  22       12.94        4.69      2.96 o
   3   7  22       21.98       26.72      3.02 o
   4   7  22       21.39       23.32      3.70 o
   0   8  22       28.27        9.62      5.50 o
   1   8  22       12.69       17.76     10.08 o
   2   8  22       16.95       18.31      2.64 o
   3   8  22       56.29       78.36     10.04 o
   4   8  22       13.10       11.95     31.58 o
   0   9  22        0.01       -5.47      5.21 o
   1   9  22       11.37        7.86      4.05 o
   2   9  22       47.77       46.84     14.01 o
   3   9  22      115.25      128.62      6.96 o
   0  10  22        0.50       19.00      7.33 o
   1  10  22       21.21       17.62      4.31 o
   2  10  22       59.69       64.46      4.76 o
   3  10  22       79.39       87.99      5.55 o
   0  11  22        0.00       -9.03      6.02 o
   1  11  22      132.26      137.56     13.65 o
   2  11  22        6.96        1.76      4.80 o
   3  11  22       13.88       10.96      4.07 o
   0  12  22        0.36       18.72      6.28 o
   1  12  22       21.83       15.80      4.55 o
   2  12  22       17.38       20.25      3.97 o
   0  13  22        0.11        6.26      6.54 o
   1  13  22        7.67       12.63     10.82 o
   2  13  22       35.20       28.70      8.45 o
   0  14  22       69.08       69.68      6.46 o
   1   0  23       39.57       27.03      4.69 o
   2   0  23       16.75       25.86      4.93 o
   3   0  23        0.16        3.88      3.88 o
   4   0  23        0.43        2.61      6.26 o
   0   1  23       40.34       45.33      5.66 o
   1   1  23       90.72       87.73     11.95 o
   2   1  23       25.16       20.16      3.38 o
   3   1  23       25.08       29.09     12.92 o
   4   1  23        5.69       -3.43      4.09 o
   0   2  23       45.88       52.55      6.31 o
   1   2  23       90.10      101.37      4.93 o
   2   2  23       56.33       39.13     16.84 o
   3   2  23       46.90       64.89      9.57 o
   4   2  23        0.25       11.72      3.92 o
   0   3  23        0.54       -6.61      4.41 o
   1   3  23        3.12       -7.16      8.85 o
   2   3  23       14.68        5.71      3.87 o
   3   3  23        2.85       -2.77      2.82 o
   4   3  23        1.98       16.81      3.60 o
   0   4  23        2.94       18.72      6.99 o
   1   4  23       39.26       27.57      3.95 o
   2   4  23       37.10       38.54      6.56 o
   3   4  23        5.46       14.18      3.43 o
   4   4  23       13.79        8.88      3.34 o
   0   5  23       69.99       61.83      5.84 o
   1   5  23        6.37        8.03      3.97 o
   2   5  23        7.76        2.79      3.48 o
   3   5  23       29.92       29.64      5.87 o
   4   5  23        4.12        1.38      3.65 o
   0   6  23      136.98      129.56      6.99 o
   1   6  23        4.64        1.72      4.44 o
   2   6  23       47.10       46.78      3.42 o
   3   6  23       69.05       91.21      5.18 o
   0   7  23        8.41        3.62      5.71 o
   1   7  23       50.24       51.79     18.64 o
   2   7  23       20.12       20.91      3.64 o
   3   7  23       81.34       89.61     15.01 o
   0   8  23       44.80       30.32      5.16 o
   1   8  23        1.68       -0.02      3.44 o
   2   8  23       23.69       22.83      5.34 o
   3   8  23       35.28       43.13     14.88 o
   0   9  23      111.73      109.12      8.76 o
   1   9  23        0.69        6.62      4.27 o
   2   9  23       43.51       71.25     18.50 o
   3   9  23        6.82        3.06      4.56 o
   0  10  23       20.92       14.88      5.97 o
   1  10  23       25.05       23.49      4.37 o
   2  10  23       14.72       17.64      4.30 o
   0  11  23        0.52       34.15      9.62 o
   1  11  23       50.23       61.96      4.56 o
   2  11  23       60.99       61.61      4.84 o
   0  12  23       41.22       31.75      5.45 o
   1  12  23       41.23       49.26      4.39 o
   0   0  24      708.29      766.70     30.39 o
   1   0  24       15.41       29.43      5.42 o
   2   0  24       11.60       13.32      4.72 o
   3   0  24      169.81      183.05      7.87 o
   0   1  24        8.23        1.85      5.00 o
   1   1  24      127.45      124.06      5.69 o
   2   1  24        8.94        3.75      3.65 o
   3   1  24       11.47       16.30      4.13 o
   0   2  24        1.49       -9.38      6.26 o
   1   2  24       32.45       32.06     15.48 o
   2   2  24       10.10        2.44      4.03 o
   3   2  24       13.01       10.33      6.91 o
   0   3  24       10.13       14.88      5.97 o
   1   3  24        3.74        7.84      3.21 o
   2   3  24        4.48       -2.62      3.87 o
   3   3  24       14.98        9.12      3.77 o
   0   4  24        0.86       -6.26      4.69 o
   1   4  24        9.44        4.45      3.91 o
   2   4  24        5.34       11.49     10.40 o
   3   4  24       15.42       10.93      5.24 o
   0   5  24      145.67      158.60      8.13 o
   1   5  24       18.64       19.99      3.57 o
   2   5  24       67.96       70.85     10.36 o
   3   5  24       26.83       26.42     10.04 o
   0   6  24        6.35       10.11      5.45 o
   1   6  24       17.75       23.11      3.68 o
   2   6  24        9.94        8.73      3.67 o
   3   6  24       60.37       60.14      4.43 o
   0   7  24       57.41       50.00      7.09 o
   1   7  24        4.91       14.17      9.36 o
   2   7  24       23.33       14.29      3.63 o
   0   8  24       23.53       23.15      5.76 o
   1   8  24       10.67        5.73     11.70 o
   2   8  24       26.06       42.73      5.92 o
   0   9  24        0.39       -1.54      4.67 o
   1   9  24       24.34       29.53      4.31 o
   2   9  24        5.60        0.21      3.49 o
   0  10  24       22.74        8.84      5.76 o
   1  10  24        2.52        9.37      3.68 o
   1   0  25       26.98       37.43      6.33 o
   2   0  25      132.56      160.24      7.77 o
   3   0  25        0.61       13.32      6.49 o
   0   1  25      119.70      117.36      6.99 o
   1   1  25       32.92       40.42      3.70 o
   2   1  25        1.04        1.84      3.52 o
   0   2  25       95.01      113.89      6.88 o
   1   2  25       40.80       62.15      9.50 o
   2   2  25       48.05       69.08      4.80 o
   0   3  25        0.05       20.59      5.27 o
   1   3  25       15.47       17.66      7.31 o
   2   3  25        0.77        4.27      3.21 o
   0   4  25        0.38       -1.85      6.26 o
   1   4  25       32.27       24.72      4.20 o
   2   4  25       53.70       67.03      3.92 o
   0   5  25       13.12       13.79      4.20 o
   1   5  25        7.25        4.70      6.67 o
   2   5  25       13.48       11.12      4.07 o
   0   6  25       17.37       37.25      5.14 o
   1   6  25       15.86       26.82      6.40 o
   2   6  25       28.28       47.23     20.05 o
   0   7  25        0.00       22.24     12.02 o
   1   7  25       30.64       26.43      8.21 o
   0   8  25        1.49        8.84      5.19 o
   1   8  25       55.68       56.08     14.61 o
   1   0  26      136.06      172.31      8.47 o
   0   1  26       16.60       29.25      5.42 o
   1   1  26       18.06       38.24     15.63 o
   0   2  26       30.68       20.28      6.83 o
   1   2  26       38.84       36.25     17.00 o
   0   3  26       20.05       16.94      4.93 o
   1   3  26       37.26       24.85     10.01 o
   0   4  26       18.59       22.37      5.19 o
   1   4  26       22.58       33.12     12.33 o
   0   5  26       23.63       31.20      5.76 o
 
